# Supplementary material for: Annotating and prioritizing genomic variants using the Ensembl Variant Effect Predictor—A tutorial
Source: Hum Mutat. Author manuscript; Available in PMC 2022 Aug 1. (PMC7613081; doi:10.1002/humu.24298)
Supplement: Input file [file EMS140856-supplement-Input_file.gz]

##fileformat=VCFv4.1							
##fileDate=20210315
##reference=ftp://ftp.ensembl.org/pub/release-104/fasta/homo_sapiens/dna/
#CHROM	POS	ID	REF	ALT	QUAL	FILTER	INFO
11	5227001	.	C	A	.	.	.
11	5227001	.	CT	C	.	.	.
11	5227002	.	T	A,C,G	.	.	.
11	5227003	.	CA	C	.	.	.
11	5227003	.	C	G,T	.	.	.
11	5227005	.	G	A,C,T	.	.	.
11	5227008	.	GTCAGAT	GACTTCTCCTCAGGCAGACTTCACCTCAG	.	.	.
11	5227009	.	T	G	.	.	.
11	5227010	.	C	G	.	.	.
11	5227011	.	A	G,T	.	.	.
11	5227012	.	G	A,C,T	.	.	.
11	5227013	.	AT	A	.	.	.
11	5227015	.	GC	G	.	.	.
11	5227016	.	C	T	.	.	.
11	5227017	.	AC	A	.	.	.
