# Supplementary material for: Annotating and prioritizing genomic variants using the Ensembl Variant Effect Predictor—A tutorial
Source: Hum Mutat. Author manuscript; Available in PMC 2022 Aug 1. (PMC7613081; doi:10.1002/humu.24298)
Supplement: Output file VCF [file EMS140856-supplement-Output_file_VCF.gz]

##fileformat=VCFv4.1							
##fileDate=20210315
##reference=ftp://ftp.ensembl.org/pub/release-104/fasta/homo_sapiens/dna/
##VEP="v104" time="2021-10-28 13:37:54" cache="/net/isilonP/public/ro/ensweb-data/latest/tools/www/e104/vep/cache/homo_sapiens/104_GRCh38" db="homo_sapiens_core_104_38@hh-mysql-ens-species-web-1" 1000genomes="phase3" COSMIC="92" ClinVar="20210102" ESP="V2-SSA137" HGMD-PUBLIC="20204" assembly="GRCh38.p13" dbSNP="154" gencode="GENCODE 38" genebuild="2014-07" gnomAD="r2.1.1" polyphen="2.2.2" regbuild="1.0" sift="sift5.2.2"
##INFO=<ID=CSQ,Number=.,Type=String,Description="Consequence annotations from Ensembl VEP. Format: Allele|Consequence|IMPACT|SYMBOL|Gene|Feature_type|Feature|BIOTYPE|EXON|INTRON|HGVSc|HGVSp|cDNA_position|CDS_position|Protein_position|Amino_acids|Codons|Existing_variation|DISTANCE|STRAND|FLAGS|SYMBOL_SOURCE|HGNC_ID|MANE_SELECT|MANE_PLUS_CLINICAL|TSL|APPRIS|SIFT|PolyPhen|AF|AFR_AF|AMR_AF|EAS_AF|EUR_AF|SAS_AF|CLIN_SIG|SOMATIC|PHENO|PUBMED|MOTIF_NAME|MOTIF_POS|HIGH_INF_POS|MOTIF_SCORE_CHANGE|TRANSCRIPTION_FACTORS|PHENOTYPES">
##PHENOTYPES=Phenotypes associated with overlapping genomic features
#CHROM	POS	ID	REF	ALT	QUAL	FILTER	INFO
11	5227001	.	C	A	.	.	CSQ=A|missense_variant|MODERATE|HBB|ENSG00000244734|Transcript|ENST00000335295.4|protein_coding|1/3||||71|21|7|E/D|gaG/gaT|rs1589893600&COSV100092924||-1||HGNC|HGNC:4827|NM_000518.5||1|P1|tolerated(0.15)|benign(0)||||||||0&1|0&1|||||||ALPHA-THALASSEMIA+MIM_morbid+ENSG00000244734&BETA-THALASSEMIA__DOMINANT_INCLUSION_BODY_TYPE+MIM_morbid+ENSG00000244734&BETA-THALASSEMIA+MIM_morbid+ENSG00000244734&ERYTHROCYTOSIS__FAMILIAL__6+MIM_morbid+ENSG00000244734&FETAL_HEMOGLOBIN_QUANTITATIVE_TRAIT_LOCUS_1+MIM_morbid+ENSG00000244734&HEINZ_BODY_ANEMIAS+MIM_morbid+ENSG00000244734&MALARIA__SUSCEPTIBILITY_TO_MALARIA__RESISTANCE_TO__INCLUDED+MIM_morbid+ENSG00000244734&METHEMOGLOBINEMIA__BETA_TYPE+MIM_morbid+ENSG00000244734&SICKLE_CELL_ANEMIA+MIM_morbid+ENSG00000244734&BETA-THALASSEMIA_INTERMEDIA+Orphanet+ENSG00000244734&Beta-thalassemia_major+Orphanet+ENSG00000244734&Delta-beta_thalassemia+Orphanet+ENSG00000244734&Dominant_beta-thalassemia+Orphanet+ENSG00000244734&Hemoglobin_C-beta-thalassemia_syndrome+Orphanet+ENSG00000244734&Hemoglobin_C_disease+Orphanet+ENSG00000244734&Hemoglobin_D_disease+Orphanet+ENSG00000244734&Hemoglobin_E-beta-thalassemia_syndrome+Orphanet+ENSG00000244734&Hemoglobin_E_disease+Orphanet+ENSG00000244734&Hemoglobin_Lepore-beta-thalassemia_syndrome+Orphanet+ENSG00000244734&Hemoglobin_M_disease+Orphanet+ENSG00000244734&Hereditary_persistence_of_fetal_hemoglobin-beta-thalassemia_syndrome+Orphanet+ENSG00000244734&Hereditary_persistence_of_fetal_hemoglobin-sickle_cell_disease_syndrome+Orphanet+ENSG00000244734&SICKLE_CELL_ANEMIA+Orphanet+ENSG00000244734&Sickle_cell-beta-thalassemia_disease_syndrome+Orphanet+ENSG00000244734&Sickle_cell-hemoglobin_C_disease_syndrome+Orphanet+ENSG00000244734&Sickle_cell-hemoglobin_D_disease_syndrome+Orphanet+ENSG00000244734&Sickle_cell-hemoglobin_E_disease_syndrome+Orphanet+ENSG00000244734&beta_Thalassemia+ClinVar+rs1564875707&HEMOGLOBIN_LEIDEN+ClinVar+rs63750928,A|missense_variant|MODERATE|HBB|ENSG00000244734|Transcript|ENST00000380315.2|protein_coding|3/4||||251|21|7|E/D|gaG/gaT|rs1589893600&COSV100092924||-1|cds_end_NF|HGNC|HGNC:4827|||5||tolerated(0.13)|benign(0)||||||||0&1|0&1|||||||ALPHA-THALASSEMIA+MIM_morbid+ENSG00000244734&BETA-THALASSEMIA__DOMINANT_INCLUSION_BODY_TYPE+MIM_morbid+ENSG00000244734&BETA-THALASSEMIA+MIM_morbid+ENSG00000244734&ERYTHROCYTOSIS__FAMILIAL__6+MIM_morbid+ENSG00000244734&FETAL_HEMOGLOBIN_QUANTITATIVE_TRAIT_LOCUS_1+MIM_morbid+ENSG00000244734&HEINZ_BODY_ANEMIAS+MIM_morbid+ENSG00000244734&MALARIA__SUSCEPTIBILITY_TO_MALARIA__RESISTANCE_TO__INCLUDED+MIM_morbid+ENSG00000244734&METHEMOGLOBINEMIA__BETA_TYPE+MIM_morbid+ENSG00000244734&SICKLE_CELL_ANEMIA+MIM_morbid+ENSG00000244734&BETA-THALASSEMIA_INTERMEDIA+Orphanet+ENSG00000244734&Beta-thalassemia_major+Orphanet+ENSG00000244734&Delta-beta_thalassemia+Orphanet+ENSG00000244734&Dominant_beta-thalassemia+Orphanet+ENSG00000244734&Hemoglobin_C-beta-thalassemia_syndrome+Orphanet+ENSG00000244734&Hemoglobin_C_disease+Orphanet+ENSG00000244734&Hemoglobin_D_disease+Orphanet+ENSG00000244734&Hemoglobin_E-beta-thalassemia_syndrome+Orphanet+ENSG00000244734&Hemoglobin_E_disease+Orphanet+ENSG00000244734&Hemoglobin_Lepore-beta-thalassemia_syndrome+Orphanet+ENSG00000244734&Hemoglobin_M_disease+Orphanet+ENSG00000244734&Hereditary_persistence_of_fetal_hemoglobin-beta-thalassemia_syndrome+Orphanet+ENSG00000244734&Hereditary_persistence_of_fetal_hemoglobin-sickle_cell_disease_syndrome+Orphanet+ENSG00000244734&SICKLE_CELL_ANEMIA+Orphanet+ENSG00000244734&Sickle_cell-beta-thalassemia_disease_syndrome+Orphanet+ENSG00000244734&Sickle_cell-hemoglobin_C_disease_syndrome+Orphanet+ENSG00000244734&Sickle_cell-hemoglobin_D_disease_syndrome+Orphanet+ENSG00000244734&Sickle_cell-hemoglobin_E_disease_syndrome+Orphanet+ENSG00000244734&beta_Thalassemia+ClinVar+rs1564875707&HEMOGLOBIN_LEIDEN+ClinVar+rs63750928,A|upstream_gene_variant|MODIFIER||ENSG00000221031|Transcript|ENST00000408104.1|ribozyme||||||||||rs1589893600&COSV100092924|2362|-1|||||||||||||||||0&1|0&1|||||||ALPHA-THALASSEMIA+MIM_morbid+ENSG00000244734&BETA-THALASSEMIA__DOMINANT_INCLUSION_BODY_TYPE+MIM_morbid+ENSG00000244734&BETA-THALASSEMIA+MIM_morbid+ENSG00000244734&ERYTHROCYTOSIS__FAMILIAL__6+MIM_morbid+ENSG00000244734&FETAL_HEMOGLOBIN_QUANTITATIVE_TRAIT_LOCUS_1+MIM_morbid+ENSG00000244734&HEINZ_BODY_ANEMIAS+MIM_morbid+ENSG00000244734&MALARIA__SUSCEPTIBILITY_TO_MALARIA__RESISTANCE_TO__INCLUDED+MIM_morbid+ENSG00000244734&METHEMOGLOBINEMIA__BETA_TYPE+MIM_morbid+ENSG00000244734&SICKLE_CELL_ANEMIA+MIM_morbid+ENSG00000244734&BETA-THALASSEMIA_INTERMEDIA+Orphanet+ENSG00000244734&Beta-thalassemia_major+Orphanet+ENSG00000244734&Delta-beta_thalassemia+Orphanet+ENSG00000244734&Dominant_beta-thalassemia+Orphanet+ENSG00000244734&Hemoglobin_C-beta-thalassemia_syndrome+Orphanet+ENSG00000244734&Hemoglobin_C_disease+Orphanet+ENSG00000244734&Hemoglobin_D_disease+Orphanet+ENSG00000244734&Hemoglobin_E-beta-thalassemia_syndrome+Orphanet+ENSG00000244734&Hemoglobin_E_disease+Orphanet+ENSG00000244734&Hemoglobin_Lepore-beta-thalassemia_syndrome+Orphanet+ENSG00000244734&Hemoglobin_M_disease+Orphanet+ENSG00000244734&Hereditary_persistence_of_fetal_hemoglobin-beta-thalassemia_syndrome+Orphanet+ENSG00000244734&Hereditary_persistence_of_fetal_hemoglobin-sickle_cell_disease_syndrome+Orphanet+ENSG00000244734&SICKLE_CELL_ANEMIA+Orphanet+ENSG00000244734&Sickle_cell-beta-thalassemia_disease_syndrome+Orphanet+ENSG00000244734&Sickle_cell-hemoglobin_C_disease_syndrome+Orphanet+ENSG00000244734&Sickle_cell-hemoglobin_D_disease_syndrome+Orphanet+ENSG00000244734&Sickle_cell-hemoglobin_E_disease_syndrome+Orphanet+ENSG00000244734&beta_Thalassemia+ClinVar+rs1564875707&HEMOGLOBIN_LEIDEN+ClinVar+rs63750928,A|upstream_gene_variant|MODIFIER|HBB|ENSG00000244734|Transcript|ENST00000475226.1|retained_intron||||||||||rs1589893600&COSV100092924|178|-1||HGNC|HGNC:4827|||2|||||||||||0&1|0&1|||||||ALPHA-THALASSEMIA+MIM_morbid+ENSG00000244734&BETA-THALASSEMIA__DOMINANT_INCLUSION_BODY_TYPE+MIM_morbid+ENSG00000244734&BETA-THALASSEMIA+MIM_morbid+ENSG00000244734&ERYTHROCYTOSIS__FAMILIAL__6+MIM_morbid+ENSG00000244734&FETAL_HEMOGLOBIN_QUANTITATIVE_TRAIT_LOCUS_1+MIM_morbid+ENSG00000244734&HEINZ_BODY_ANEMIAS+MIM_morbid+ENSG00000244734&MALARIA__SUSCEPTIBILITY_TO_MALARIA__RESISTANCE_TO__INCLUDED+MIM_morbid+ENSG00000244734&METHEMOGLOBINEMIA__BETA_TYPE+MIM_morbid+ENSG00000244734&SICKLE_CELL_ANEMIA+MIM_morbid+ENSG00000244734&BETA-THALASSEMIA_INTERMEDIA+Orphanet+ENSG00000244734&Beta-thalassemia_major+Orphanet+ENSG00000244734&Delta-beta_thalassemia+Orphanet+ENSG00000244734&Dominant_beta-thalassemia+Orphanet+ENSG00000244734&Hemoglobin_C-beta-thalassemia_syndrome+Orphanet+ENSG00000244734&Hemoglobin_C_disease+Orphanet+ENSG00000244734&Hemoglobin_D_disease+Orphanet+ENSG00000244734&Hemoglobin_E-beta-thalassemia_syndrome+Orphanet+ENSG00000244734&Hemoglobin_E_disease+Orphanet+ENSG00000244734&Hemoglobin_Lepore-beta-thalassemia_syndrome+Orphanet+ENSG00000244734&Hemoglobin_M_disease+Orphanet+ENSG00000244734&Hereditary_persistence_of_fetal_hemoglobin-beta-thalassemia_syndrome+Orphanet+ENSG00000244734&Hereditary_persistence_of_fetal_hemoglobin-sickle_cell_disease_syndrome+Orphanet+ENSG00000244734&SICKLE_CELL_ANEMIA+Orphanet+ENSG00000244734&Sickle_cell-beta-thalassemia_disease_syndrome+Orphanet+ENSG00000244734&Sickle_cell-hemoglobin_C_disease_syndrome+Orphanet+ENSG00000244734&Sickle_cell-hemoglobin_D_disease_syndrome+Orphanet+ENSG00000244734&Sickle_cell-hemoglobin_E_disease_syndrome+Orphanet+ENSG00000244734&beta_Thalassemia+ClinVar+rs1564875707&HEMOGLOBIN_LEIDEN+ClinVar+rs63750928,A|missense_variant|MODERATE|HBB|ENSG00000244734|Transcript|ENST00000485743.1|protein_coding|1/2||||72|21|7|E/D|gaG/gaT|rs1589893600&COSV100092924||-1||HGNC|HGNC:4827|||1||tolerated(0.16)|benign(0.003)||||||||0&1|0&1|||||||ALPHA-THALASSEMIA+MIM_morbid+ENSG00000244734&BETA-THALASSEMIA__DOMINANT_INCLUSION_BODY_TYPE+MIM_morbid+ENSG00000244734&BETA-THALASSEMIA+MIM_morbid+ENSG00000244734&ERYTHROCYTOSIS__FAMILIAL__6+MIM_morbid+ENSG00000244734&FETAL_HEMOGLOBIN_QUANTITATIVE_TRAIT_LOCUS_1+MIM_morbid+ENSG00000244734&HEINZ_BODY_ANEMIAS+MIM_morbid+ENSG00000244734&MALARIA__SUSCEPTIBILITY_TO_MALARIA__RESISTANCE_TO__INCLUDED+MIM_morbid+ENSG00000244734&METHEMOGLOBINEMIA__BETA_TYPE+MIM_morbid+ENSG00000244734&SICKLE_CELL_ANEMIA+MIM_morbid+ENSG00000244734&BETA-THALASSEMIA_INTERMEDIA+Orphanet+ENSG00000244734&Beta-thalassemia_major+Orphanet+ENSG00000244734&Delta-beta_thalassemia+Orphanet+ENSG00000244734&Dominant_beta-thalassemia+Orphanet+ENSG00000244734&Hemoglobin_C-beta-thalassemia_syndrome+Orphanet+ENSG00000244734&Hemoglobin_C_disease+Orphanet+ENSG00000244734&Hemoglobin_D_disease+Orphanet+ENSG00000244734&Hemoglobin_E-beta-thalassemia_syndrome+Orphanet+ENSG00000244734&Hemoglobin_E_disease+Orphanet+ENSG00000244734&Hemoglobin_Lepore-beta-thalassemia_syndrome+Orphanet+ENSG00000244734&Hemoglobin_M_disease+Orphanet+ENSG00000244734&Hereditary_persistence_of_fetal_hemoglobin-beta-thalassemia_syndrome+Orphanet+ENSG00000244734&Hereditary_persistence_of_fetal_hemoglobin-sickle_cell_disease_syndrome+Orphanet+ENSG00000244734&SICKLE_CELL_ANEMIA+Orphanet+ENSG00000244734&Sickle_cell-beta-thalassemia_disease_syndrome+Orphanet+ENSG00000244734&Sickle_cell-hemoglobin_C_disease_syndrome+Orphanet+ENSG00000244734&Sickle_cell-hemoglobin_D_disease_syndrome+Orphanet+ENSG00000244734&Sickle_cell-hemoglobin_E_disease_syndrome+Orphanet+ENSG00000244734&beta_Thalassemia+ClinVar+rs1564875707&HEMOGLOBIN_LEIDEN+ClinVar+rs63750928,A|missense_variant&NMD_transcript_variant|MODERATE|HBB|ENSG00000244734|Transcript|ENST00000633227.1|nonsense_mediated_decay|1/3||||71|21|7|E/D|gaG/gaT|rs1589893600&COSV100092924||-1||HGNC|HGNC:4827|||3||tolerated_low_confidence(0.07)|benign(0)||||||||0&1|0&1|||||||ALPHA-THALASSEMIA+MIM_morbid+ENSG00000244734&BETA-THALASSEMIA__DOMINANT_INCLUSION_BODY_TYPE+MIM_morbid+ENSG00000244734&BETA-THALASSEMIA+MIM_morbid+ENSG00000244734&ERYTHROCYTOSIS__FAMILIAL__6+MIM_morbid+ENSG00000244734&FETAL_HEMOGLOBIN_QUANTITATIVE_TRAIT_LOCUS_1+MIM_morbid+ENSG00000244734&HEINZ_BODY_ANEMIAS+MIM_morbid+ENSG00000244734&MALARIA__SUSCEPTIBILITY_TO_MALARIA__RESISTANCE_TO__INCLUDED+MIM_morbid+ENSG00000244734&METHEMOGLOBINEMIA__BETA_TYPE+MIM_morbid+ENSG00000244734&SICKLE_CELL_ANEMIA+MIM_morbid+ENSG00000244734&BETA-THALASSEMIA_INTERMEDIA+Orphanet+ENSG00000244734&Beta-thalassemia_major+Orphanet+ENSG00000244734&Delta-beta_thalassemia+Orphanet+ENSG00000244734&Dominant_beta-thalassemia+Orphanet+ENSG00000244734&Hemoglobin_C-beta-thalassemia_syndrome+Orphanet+ENSG00000244734&Hemoglobin_C_disease+Orphanet+ENSG00000244734&Hemoglobin_D_disease+Orphanet+ENSG00000244734&Hemoglobin_E-beta-thalassemia_syndrome+Orphanet+ENSG00000244734&Hemoglobin_E_disease+Orphanet+ENSG00000244734&Hemoglobin_Lepore-beta-thalassemia_syndrome+Orphanet+ENSG00000244734&Hemoglobin_M_disease+Orphanet+ENSG00000244734&Hereditary_persistence_of_fetal_hemoglobin-beta-thalassemia_syndrome+Orphanet+ENSG00000244734&Hereditary_persistence_of_fetal_hemoglobin-sickle_cell_disease_syndrome+Orphanet+ENSG00000244734&SICKLE_CELL_ANEMIA+Orphanet+ENSG00000244734&Sickle_cell-beta-thalassemia_disease_syndrome+Orphanet+ENSG00000244734&Sickle_cell-hemoglobin_C_disease_syndrome+Orphanet+ENSG00000244734&Sickle_cell-hemoglobin_D_disease_syndrome+Orphanet+ENSG00000244734&Sickle_cell-hemoglobin_E_disease_syndrome+Orphanet+ENSG00000244734&beta_Thalassemia+ClinVar+rs1564875707&HEMOGLOBIN_LEIDEN+ClinVar+rs63750928,A|upstream_gene_variant|MODIFIER||ENSG00000285498|Transcript|ENST00000644706.1|TEC||||||||||rs1589893600&COSV100092924|1540|-1|||||||||||||||||0&1|0&1|||||||ALPHA-THALASSEMIA+MIM_morbid+ENSG00000244734&BETA-THALASSEMIA__DOMINANT_INCLUSION_BODY_TYPE+MIM_morbid+ENSG00000244734&BETA-THALASSEMIA+MIM_morbid+ENSG00000244734&ERYTHROCYTOSIS__FAMILIAL__6+MIM_morbid+ENSG00000244734&FETAL_HEMOGLOBIN_QUANTITATIVE_TRAIT_LOCUS_1+MIM_morbid+ENSG00000244734&HEINZ_BODY_ANEMIAS+MIM_morbid+ENSG00000244734&MALARIA__SUSCEPTIBILITY_TO_MALARIA__RESISTANCE_TO__INCLUDED+MIM_morbid+ENSG00000244734&METHEMOGLOBINEMIA__BETA_TYPE+MIM_morbid+ENSG00000244734&SICKLE_CELL_ANEMIA+MIM_morbid+ENSG00000244734&BETA-THALASSEMIA_INTERMEDIA+Orphanet+ENSG00000244734&Beta-thalassemia_major+Orphanet+ENSG00000244734&Delta-beta_thalassemia+Orphanet+ENSG00000244734&Dominant_beta-thalassemia+Orphanet+ENSG00000244734&Hemoglobin_C-beta-thalassemia_syndrome+Orphanet+ENSG00000244734&Hemoglobin_C_disease+Orphanet+ENSG00000244734&Hemoglobin_D_disease+Orphanet+ENSG00000244734&Hemoglobin_E-beta-thalassemia_syndrome+Orphanet+ENSG00000244734&Hemoglobin_E_disease+Orphanet+ENSG00000244734&Hemoglobin_Lepore-beta-thalassemia_syndrome+Orphanet+ENSG00000244734&Hemoglobin_M_disease+Orphanet+ENSG00000244734&Hereditary_persistence_of_fetal_hemoglobin-beta-thalassemia_syndrome+Orphanet+ENSG00000244734&Hereditary_persistence_of_fetal_hemoglobin-sickle_cell_disease_syndrome+Orphanet+ENSG00000244734&SICKLE_CELL_ANEMIA+Orphanet+ENSG00000244734&Sickle_cell-beta-thalassemia_disease_syndrome+Orphanet+ENSG00000244734&Sickle_cell-hemoglobin_C_disease_syndrome+Orphanet+ENSG00000244734&Sickle_cell-hemoglobin_D_disease_syndrome+Orphanet+ENSG00000244734&Sickle_cell-hemoglobin_E_disease_syndrome+Orphanet+ENSG00000244734&beta_Thalassemia+ClinVar+rs1564875707&HEMOGLOBIN_LEIDEN+ClinVar+rs63750928,A|missense_variant|MODERATE|HBB|ENSG00000244734|Transcript|ENST00000647020.1|protein_coding|1/3||||197|21|7|E/D|gaG/gaT|rs1589893600&COSV100092924||-1||HGNC|HGNC:4827||||P1|tolerated(0.15)|benign(0)||||||||0&1|0&1|||||||ALPHA-THALASSEMIA+MIM_morbid+ENSG00000244734&BETA-THALASSEMIA__DOMINANT_INCLUSION_BODY_TYPE+MIM_morbid+ENSG00000244734&BETA-THALASSEMIA+MIM_morbid+ENSG00000244734&ERYTHROCYTOSIS__FAMILIAL__6+MIM_morbid+ENSG00000244734&FETAL_HEMOGLOBIN_QUANTITATIVE_TRAIT_LOCUS_1+MIM_morbid+ENSG00000244734&HEINZ_BODY_ANEMIAS+MIM_morbid+ENSG00000244734&MALARIA__SUSCEPTIBILITY_TO_MALARIA__RESISTANCE_TO__INCLUDED+MIM_morbid+ENSG00000244734&METHEMOGLOBINEMIA__BETA_TYPE+MIM_morbid+ENSG00000244734&SICKLE_CELL_ANEMIA+MIM_morbid+ENSG00000244734&BETA-THALASSEMIA_INTERMEDIA+Orphanet+ENSG00000244734&Beta-thalassemia_major+Orphanet+ENSG00000244734&Delta-beta_thalassemia+Orphanet+ENSG00000244734&Dominant_beta-thalassemia+Orphanet+ENSG00000244734&Hemoglobin_C-beta-thalassemia_syndrome+Orphanet+ENSG00000244734&Hemoglobin_C_disease+Orphanet+ENSG00000244734&Hemoglobin_D_disease+Orphanet+ENSG00000244734&Hemoglobin_E-beta-thalassemia_syndrome+Orphanet+ENSG00000244734&Hemoglobin_E_disease+Orphanet+ENSG00000244734&Hemoglobin_Lepore-beta-thalassemia_syndrome+Orphanet+ENSG00000244734&Hemoglobin_M_disease+Orphanet+ENSG00000244734&Hereditary_persistence_of_fetal_hemoglobin-beta-thalassemia_syndrome+Orphanet+ENSG00000244734&Hereditary_persistence_of_fetal_hemoglobin-sickle_cell_disease_syndrome+Orphanet+ENSG00000244734&SICKLE_CELL_ANEMIA+Orphanet+ENSG00000244734&Sickle_cell-beta-thalassemia_disease_syndrome+Orphanet+ENSG00000244734&Sickle_cell-hemoglobin_C_disease_syndrome+Orphanet+ENSG00000244734&Sickle_cell-hemoglobin_D_disease_syndrome+Orphanet+ENSG00000244734&Sickle_cell-hemoglobin_E_disease_syndrome+Orphanet+ENSG00000244734&beta_Thalassemia+ClinVar+rs1564875707&HEMOGLOBIN_LEIDEN+ClinVar+rs63750928,A|regulatory_region_variant|MODIFIER|||RegulatoryFeature|ENSR00000952768|promoter_flanking_region||||||||||rs1589893600&COSV100092924|||||||||||||||||||0&1|0&1|||||||ALPHA-THALASSEMIA+MIM_morbid+ENSG00000244734&BETA-THALASSEMIA__DOMINANT_INCLUSION_BODY_TYPE+MIM_morbid+ENSG00000244734&BETA-THALASSEMIA+MIM_morbid+ENSG00000244734&ERYTHROCYTOSIS__FAMILIAL__6+MIM_morbid+ENSG00000244734&FETAL_HEMOGLOBIN_QUANTITATIVE_TRAIT_LOCUS_1+MIM_morbid+ENSG00000244734&HEINZ_BODY_ANEMIAS+MIM_morbid+ENSG00000244734&MALARIA__SUSCEPTIBILITY_TO_MALARIA__RESISTANCE_TO__INCLUDED+MIM_morbid+ENSG00000244734&METHEMOGLOBINEMIA__BETA_TYPE+MIM_morbid+ENSG00000244734&SICKLE_CELL_ANEMIA+MIM_morbid+ENSG00000244734&BETA-THALASSEMIA_INTERMEDIA+Orphanet+ENSG00000244734&Beta-thalassemia_major+Orphanet+ENSG00000244734&Delta-beta_thalassemia+Orphanet+ENSG00000244734&Dominant_beta-thalassemia+Orphanet+ENSG00000244734&Hemoglobin_C-beta-thalassemia_syndrome+Orphanet+ENSG00000244734&Hemoglobin_C_disease+Orphanet+ENSG00000244734&Hemoglobin_D_disease+Orphanet+ENSG00000244734&Hemoglobin_E-beta-thalassemia_syndrome+Orphanet+ENSG00000244734&Hemoglobin_E_disease+Orphanet+ENSG00000244734&Hemoglobin_Lepore-beta-thalassemia_syndrome+Orphanet+ENSG00000244734&Hemoglobin_M_disease+Orphanet+ENSG00000244734&Hereditary_persistence_of_fetal_hemoglobin-beta-thalassemia_syndrome+Orphanet+ENSG00000244734&Hereditary_persistence_of_fetal_hemoglobin-sickle_cell_disease_syndrome+Orphanet+ENSG00000244734&SICKLE_CELL_ANEMIA+Orphanet+ENSG00000244734&Sickle_cell-beta-thalassemia_disease_syndrome+Orphanet+ENSG00000244734&Sickle_cell-hemoglobin_C_disease_syndrome+Orphanet+ENSG00000244734&Sickle_cell-hemoglobin_D_disease_syndrome+Orphanet+ENSG00000244734&Sickle_cell-hemoglobin_E_disease_syndrome+Orphanet+ENSG00000244734&beta_Thalassemia+ClinVar+rs1564875707&HEMOGLOBIN_LEIDEN+ClinVar+rs63750928
11	5227001	.	CT	C	.	.	CSQ=-|frameshift_variant|HIGH|HBB|ENSG00000244734|Transcript|ENST00000335295.4|protein_coding|1/3||||70|20|7|E/X|gAg/gg|rs63749819&CD830010&CM097155&CM880038||-1||HGNC|HGNC:4827|NM_000518.5||1|P1|||||||||pathogenic||1&1&1&1|27351925&1734721&6310991&2458145&2393712&2200762&8262525&26366553||||||Anemia+ClinVar+rs334&beta_Thalassemia+ClinVar+rs334&BETA-THALASSEMIA__DOMINANT_INCLUSION_BODY_TYPE+ClinVar+rs334&ClinVar:_phenotype_not_specified+ClinVar+rs334&ClinVar:_phenotype_not_specified+ClinVar+rs334&FETAL_HEMOGLOBIN_QUANTITATIVE_TRAIT_LOCUS_1+ClinVar+rs334&Hb_SS_disease+ClinVar+rs334&Hemoglobin_E+ClinVar+rs334&HEMOGLOBIN_G__MAKASSAR_+ClinVar+rs334&HEMOGLOBIN_JAMAICA_PLAIN+ClinVar+rs334&HEMOGLOBIN_S__ANTILLES_+ClinVar+rs334&HEMOGLOBIN_S__CAMEROON_+ClinVar+rs334&Hemoglobin_S+ClinVar+rs334&HEMOGLOBIN_S__PROVIDENCE_+ClinVar+rs334&HEMOGLOBIN_S__TRAVIS_+ClinVar+rs334&HEMOGLOBIN_ZIGUINCHOR+ClinVar+rs334&HEMOGLOBIN_ZIGUINCHOR+ClinVar+rs334&Inborn_genetic_diseases+ClinVar+rs334&Malaria__resistance_to+ClinVar+rs334&Sickle_cell_disease_and_related_diseases+ClinVar+rs334&Sickle_cell-Hemoglobin_O_Arab_disease+ClinVar+rs334&beta_0_Thalassemia+ClinVar+rs63749819&beta_Thalassemia+ClinVar+rs63749819&ClinVar:_phenotype_not_specified+ClinVar+rs63749819&ClinVar:_phenotype_not_specified+ClinVar+rs63749819&Hb_SS_disease+ClinVar+rs63749819&beta_Thalassemia+ClinVar+rs193922552&Blood_cell_traits_multivariate_analysis+NHGRI-EBI_GWAS_catalog+rs334&Estimated_glomerular_filtration_rate_in_diabetes+NHGRI-EBI_GWAS_catalog+rs334&Estimated_glomerular_filtration_rate_in_non-diabetics+NHGRI-EBI_GWAS_catalog+rs334&Glycated_hemoglobin_levels+NHGRI-EBI_GWAS_catalog+rs334&Hematocrit+NHGRI-EBI_GWAS_catalog+rs334&Hemoglobin_A1_C__levels+NHGRI-EBI_GWAS_catalog+rs334&Lymphocyte_counts+NHGRI-EBI_GWAS_catalog+rs334&Malaria+NHGRI-EBI_GWAS_catalog+rs334&Malaria+NHGRI-EBI_GWAS_catalog+rs334&Mean_corpuscular_hemoglobin_concentration+NHGRI-EBI_GWAS_catalog+rs334&Mean_corpuscular_hemoglobin+NHGRI-EBI_GWAS_catalog+rs334&Mean_corpuscular_volume+NHGRI-EBI_GWAS_catalog+rs334&Red_cell_distribution_width+NHGRI-EBI_GWAS_catalog+rs334&Red_cell_distribution_width+NHGRI-EBI_GWAS_catalog+rs334&Severe_malaria+NHGRI-EBI_GWAS_catalog+rs334&Urate_levels+NHGRI-EBI_GWAS_catalog+rs334&Urinary_albumin-to-creatinine_ratio+NHGRI-EBI_GWAS_catalog+rs334&Urinary_albumin-to-creatinine_ratio+NHGRI-EBI_GWAS_catalog+rs334,-|frameshift_variant|HIGH|HBB|ENSG00000244734|Transcript|ENST00000380315.2|protein_coding|3/4||||250|20|7|E/X|gAg/gg|rs63749819&CD830010&CM097155&CM880038||-1|cds_end_NF|HGNC|HGNC:4827|||5||||||||||pathogenic||1&1&1&1|27351925&1734721&6310991&2458145&2393712&2200762&8262525&26366553||||||Anemia+ClinVar+rs334&beta_Thalassemia+ClinVar+rs334&BETA-THALASSEMIA__DOMINANT_INCLUSION_BODY_TYPE+ClinVar+rs334&ClinVar:_phenotype_not_specified+ClinVar+rs334&ClinVar:_phenotype_not_specified+ClinVar+rs334&FETAL_HEMOGLOBIN_QUANTITATIVE_TRAIT_LOCUS_1+ClinVar+rs334&Hb_SS_disease+ClinVar+rs334&Hemoglobin_E+ClinVar+rs334&HEMOGLOBIN_G__MAKASSAR_+ClinVar+rs334&HEMOGLOBIN_JAMAICA_PLAIN+ClinVar+rs334&HEMOGLOBIN_S__ANTILLES_+ClinVar+rs334&HEMOGLOBIN_S__CAMEROON_+ClinVar+rs334&Hemoglobin_S+ClinVar+rs334&HEMOGLOBIN_S__PROVIDENCE_+ClinVar+rs334&HEMOGLOBIN_S__TRAVIS_+ClinVar+rs334&HEMOGLOBIN_ZIGUINCHOR+ClinVar+rs334&HEMOGLOBIN_ZIGUINCHOR+ClinVar+rs334&Inborn_genetic_diseases+ClinVar+rs334&Malaria__resistance_to+ClinVar+rs334&Sickle_cell_disease_and_related_diseases+ClinVar+rs334&Sickle_cell-Hemoglobin_O_Arab_disease+ClinVar+rs334&beta_0_Thalassemia+ClinVar+rs63749819&beta_Thalassemia+ClinVar+rs63749819&ClinVar:_phenotype_not_specified+ClinVar+rs63749819&ClinVar:_phenotype_not_specified+ClinVar+rs63749819&Hb_SS_disease+ClinVar+rs63749819&beta_Thalassemia+ClinVar+rs193922552&Blood_cell_traits_multivariate_analysis+NHGRI-EBI_GWAS_catalog+rs334&Estimated_glomerular_filtration_rate_in_diabetes+NHGRI-EBI_GWAS_catalog+rs334&Estimated_glomerular_filtration_rate_in_non-diabetics+NHGRI-EBI_GWAS_catalog+rs334&Glycated_hemoglobin_levels+NHGRI-EBI_GWAS_catalog+rs334&Hematocrit+NHGRI-EBI_GWAS_catalog+rs334&Hemoglobin_A1_C__levels+NHGRI-EBI_GWAS_catalog+rs334&Lymphocyte_counts+NHGRI-EBI_GWAS_catalog+rs334&Malaria+NHGRI-EBI_GWAS_catalog+rs334&Malaria+NHGRI-EBI_GWAS_catalog+rs334&Mean_corpuscular_hemoglobin_concentration+NHGRI-EBI_GWAS_catalog+rs334&Mean_corpuscular_hemoglobin+NHGRI-EBI_GWAS_catalog+rs334&Mean_corpuscular_volume+NHGRI-EBI_GWAS_catalog+rs334&Red_cell_distribution_width+NHGRI-EBI_GWAS_catalog+rs334&Red_cell_distribution_width+NHGRI-EBI_GWAS_catalog+rs334&Severe_malaria+NHGRI-EBI_GWAS_catalog+rs334&Urate_levels+NHGRI-EBI_GWAS_catalog+rs334&Urinary_albumin-to-creatinine_ratio+NHGRI-EBI_GWAS_catalog+rs334&Urinary_albumin-to-creatinine_ratio+NHGRI-EBI_GWAS_catalog+rs334,-|upstream_gene_variant|MODIFIER||ENSG00000221031|Transcript|ENST00000408104.1|ribozyme||||||||||rs63749819&CD830010&CM097155&CM880038|2363|-1||||||||||||||||pathogenic||1&1&1&1|27351925&1734721&6310991&2458145&2393712&2200762&8262525&26366553||||||Anemia+ClinVar+rs334&beta_Thalassemia+ClinVar+rs334&BETA-THALASSEMIA__DOMINANT_INCLUSION_BODY_TYPE+ClinVar+rs334&ClinVar:_phenotype_not_specified+ClinVar+rs334&ClinVar:_phenotype_not_specified+ClinVar+rs334&FETAL_HEMOGLOBIN_QUANTITATIVE_TRAIT_LOCUS_1+ClinVar+rs334&Hb_SS_disease+ClinVar+rs334&Hemoglobin_E+ClinVar+rs334&HEMOGLOBIN_G__MAKASSAR_+ClinVar+rs334&HEMOGLOBIN_JAMAICA_PLAIN+ClinVar+rs334&HEMOGLOBIN_S__ANTILLES_+ClinVar+rs334&HEMOGLOBIN_S__CAMEROON_+ClinVar+rs334&Hemoglobin_S+ClinVar+rs334&HEMOGLOBIN_S__PROVIDENCE_+ClinVar+rs334&HEMOGLOBIN_S__TRAVIS_+ClinVar+rs334&HEMOGLOBIN_ZIGUINCHOR+ClinVar+rs334&HEMOGLOBIN_ZIGUINCHOR+ClinVar+rs334&Inborn_genetic_diseases+ClinVar+rs334&Malaria__resistance_to+ClinVar+rs334&Sickle_cell_disease_and_related_diseases+ClinVar+rs334&Sickle_cell-Hemoglobin_O_Arab_disease+ClinVar+rs334&beta_0_Thalassemia+ClinVar+rs63749819&beta_Thalassemia+ClinVar+rs63749819&ClinVar:_phenotype_not_specified+ClinVar+rs63749819&ClinVar:_phenotype_not_specified+ClinVar+rs63749819&Hb_SS_disease+ClinVar+rs63749819&beta_Thalassemia+ClinVar+rs193922552&Blood_cell_traits_multivariate_analysis+NHGRI-EBI_GWAS_catalog+rs334&Estimated_glomerular_filtration_rate_in_diabetes+NHGRI-EBI_GWAS_catalog+rs334&Estimated_glomerular_filtration_rate_in_non-diabetics+NHGRI-EBI_GWAS_catalog+rs334&Glycated_hemoglobin_levels+NHGRI-EBI_GWAS_catalog+rs334&Hematocrit+NHGRI-EBI_GWAS_catalog+rs334&Hemoglobin_A1_C__levels+NHGRI-EBI_GWAS_catalog+rs334&Lymphocyte_counts+NHGRI-EBI_GWAS_catalog+rs334&Malaria+NHGRI-EBI_GWAS_catalog+rs334&Malaria+NHGRI-EBI_GWAS_catalog+rs334&Mean_corpuscular_hemoglobin_concentration+NHGRI-EBI_GWAS_catalog+rs334&Mean_corpuscular_hemoglobin+NHGRI-EBI_GWAS_catalog+rs334&Mean_corpuscular_volume+NHGRI-EBI_GWAS_catalog+rs334&Red_cell_distribution_width+NHGRI-EBI_GWAS_catalog+rs334&Red_cell_distribution_width+NHGRI-EBI_GWAS_catalog+rs334&Severe_malaria+NHGRI-EBI_GWAS_catalog+rs334&Urate_levels+NHGRI-EBI_GWAS_catalog+rs334&Urinary_albumin-to-creatinine_ratio+NHGRI-EBI_GWAS_catalog+rs334&Urinary_albumin-to-creatinine_ratio+NHGRI-EBI_GWAS_catalog+rs334,-|upstream_gene_variant|MODIFIER|HBB|ENSG00000244734|Transcript|ENST00000475226.1|retained_intron||||||||||rs63749819&CD830010&CM097155&CM880038|179|-1||HGNC|HGNC:4827|||2||||||||||pathogenic||1&1&1&1|27351925&1734721&6310991&2458145&2393712&2200762&8262525&26366553||||||Anemia+ClinVar+rs334&beta_Thalassemia+ClinVar+rs334&BETA-THALASSEMIA__DOMINANT_INCLUSION_BODY_TYPE+ClinVar+rs334&ClinVar:_phenotype_not_specified+ClinVar+rs334&ClinVar:_phenotype_not_specified+ClinVar+rs334&FETAL_HEMOGLOBIN_QUANTITATIVE_TRAIT_LOCUS_1+ClinVar+rs334&Hb_SS_disease+ClinVar+rs334&Hemoglobin_E+ClinVar+rs334&HEMOGLOBIN_G__MAKASSAR_+ClinVar+rs334&HEMOGLOBIN_JAMAICA_PLAIN+ClinVar+rs334&HEMOGLOBIN_S__ANTILLES_+ClinVar+rs334&HEMOGLOBIN_S__CAMEROON_+ClinVar+rs334&Hemoglobin_S+ClinVar+rs334&HEMOGLOBIN_S__PROVIDENCE_+ClinVar+rs334&HEMOGLOBIN_S__TRAVIS_+ClinVar+rs334&HEMOGLOBIN_ZIGUINCHOR+ClinVar+rs334&HEMOGLOBIN_ZIGUINCHOR+ClinVar+rs334&Inborn_genetic_diseases+ClinVar+rs334&Malaria__resistance_to+ClinVar+rs334&Sickle_cell_disease_and_related_diseases+ClinVar+rs334&Sickle_cell-Hemoglobin_O_Arab_disease+ClinVar+rs334&beta_0_Thalassemia+ClinVar+rs63749819&beta_Thalassemia+ClinVar+rs63749819&ClinVar:_phenotype_not_specified+ClinVar+rs63749819&ClinVar:_phenotype_not_specified+ClinVar+rs63749819&Hb_SS_disease+ClinVar+rs63749819&beta_Thalassemia+ClinVar+rs193922552&Blood_cell_traits_multivariate_analysis+NHGRI-EBI_GWAS_catalog+rs334&Estimated_glomerular_filtration_rate_in_diabetes+NHGRI-EBI_GWAS_catalog+rs334&Estimated_glomerular_filtration_rate_in_non-diabetics+NHGRI-EBI_GWAS_catalog+rs334&Glycated_hemoglobin_levels+NHGRI-EBI_GWAS_catalog+rs334&Hematocrit+NHGRI-EBI_GWAS_catalog+rs334&Hemoglobin_A1_C__levels+NHGRI-EBI_GWAS_catalog+rs334&Lymphocyte_counts+NHGRI-EBI_GWAS_catalog+rs334&Malaria+NHGRI-EBI_GWAS_catalog+rs334&Malaria+NHGRI-EBI_GWAS_catalog+rs334&Mean_corpuscular_hemoglobin_concentration+NHGRI-EBI_GWAS_catalog+rs334&Mean_corpuscular_hemoglobin+NHGRI-EBI_GWAS_catalog+rs334&Mean_corpuscular_volume+NHGRI-EBI_GWAS_catalog+rs334&Red_cell_distribution_width+NHGRI-EBI_GWAS_catalog+rs334&Red_cell_distribution_width+NHGRI-EBI_GWAS_catalog+rs334&Severe_malaria+NHGRI-EBI_GWAS_catalog+rs334&Urate_levels+NHGRI-EBI_GWAS_catalog+rs334&Urinary_albumin-to-creatinine_ratio+NHGRI-EBI_GWAS_catalog+rs334&Urinary_albumin-to-creatinine_ratio+NHGRI-EBI_GWAS_catalog+rs334,-|frameshift_variant|HIGH|HBB|ENSG00000244734|Transcript|ENST00000485743.1|protein_coding|1/2||||71|20|7|E/X|gAg/gg|rs63749819&CD830010&CM097155&CM880038||-1||HGNC|HGNC:4827|||1||||||||||pathogenic||1&1&1&1|27351925&1734721&6310991&2458145&2393712&2200762&8262525&26366553||||||Anemia+ClinVar+rs334&beta_Thalassemia+ClinVar+rs334&BETA-THALASSEMIA__DOMINANT_INCLUSION_BODY_TYPE+ClinVar+rs334&ClinVar:_phenotype_not_specified+ClinVar+rs334&ClinVar:_phenotype_not_specified+ClinVar+rs334&FETAL_HEMOGLOBIN_QUANTITATIVE_TRAIT_LOCUS_1+ClinVar+rs334&Hb_SS_disease+ClinVar+rs334&Hemoglobin_E+ClinVar+rs334&HEMOGLOBIN_G__MAKASSAR_+ClinVar+rs334&HEMOGLOBIN_JAMAICA_PLAIN+ClinVar+rs334&HEMOGLOBIN_S__ANTILLES_+ClinVar+rs334&HEMOGLOBIN_S__CAMEROON_+ClinVar+rs334&Hemoglobin_S+ClinVar+rs334&HEMOGLOBIN_S__PROVIDENCE_+ClinVar+rs334&HEMOGLOBIN_S__TRAVIS_+ClinVar+rs334&HEMOGLOBIN_ZIGUINCHOR+ClinVar+rs334&HEMOGLOBIN_ZIGUINCHOR+ClinVar+rs334&Inborn_genetic_diseases+ClinVar+rs334&Malaria__resistance_to+ClinVar+rs334&Sickle_cell_disease_and_related_diseases+ClinVar+rs334&Sickle_cell-Hemoglobin_O_Arab_disease+ClinVar+rs334&beta_0_Thalassemia+ClinVar+rs63749819&beta_Thalassemia+ClinVar+rs63749819&ClinVar:_phenotype_not_specified+ClinVar+rs63749819&ClinVar:_phenotype_not_specified+ClinVar+rs63749819&Hb_SS_disease+ClinVar+rs63749819&beta_Thalassemia+ClinVar+rs193922552&Blood_cell_traits_multivariate_analysis+NHGRI-EBI_GWAS_catalog+rs334&Estimated_glomerular_filtration_rate_in_diabetes+NHGRI-EBI_GWAS_catalog+rs334&Estimated_glomerular_filtration_rate_in_non-diabetics+NHGRI-EBI_GWAS_catalog+rs334&Glycated_hemoglobin_levels+NHGRI-EBI_GWAS_catalog+rs334&Hematocrit+NHGRI-EBI_GWAS_catalog+rs334&Hemoglobin_A1_C__levels+NHGRI-EBI_GWAS_catalog+rs334&Lymphocyte_counts+NHGRI-EBI_GWAS_catalog+rs334&Malaria+NHGRI-EBI_GWAS_catalog+rs334&Malaria+NHGRI-EBI_GWAS_catalog+rs334&Mean_corpuscular_hemoglobin_concentration+NHGRI-EBI_GWAS_catalog+rs334&Mean_corpuscular_hemoglobin+NHGRI-EBI_GWAS_catalog+rs334&Mean_corpuscular_volume+NHGRI-EBI_GWAS_catalog+rs334&Red_cell_distribution_width+NHGRI-EBI_GWAS_catalog+rs334&Red_cell_distribution_width+NHGRI-EBI_GWAS_catalog+rs334&Severe_malaria+NHGRI-EBI_GWAS_catalog+rs334&Urate_levels+NHGRI-EBI_GWAS_catalog+rs334&Urinary_albumin-to-creatinine_ratio+NHGRI-EBI_GWAS_catalog+rs334&Urinary_albumin-to-creatinine_ratio+NHGRI-EBI_GWAS_catalog+rs334,-|frameshift_variant&NMD_transcript_variant|HIGH|HBB|ENSG00000244734|Transcript|ENST00000633227.1|nonsense_mediated_decay|1/3||||70|20|7|E/X|gAg/gg|rs63749819&CD830010&CM097155&CM880038||-1||HGNC|HGNC:4827|||3||||||||||pathogenic||1&1&1&1|27351925&1734721&6310991&2458145&2393712&2200762&8262525&26366553||||||Anemia+ClinVar+rs334&beta_Thalassemia+ClinVar+rs334&BETA-THALASSEMIA__DOMINANT_INCLUSION_BODY_TYPE+ClinVar+rs334&ClinVar:_phenotype_not_specified+ClinVar+rs334&ClinVar:_phenotype_not_specified+ClinVar+rs334&FETAL_HEMOGLOBIN_QUANTITATIVE_TRAIT_LOCUS_1+ClinVar+rs334&Hb_SS_disease+ClinVar+rs334&Hemoglobin_E+ClinVar+rs334&HEMOGLOBIN_G__MAKASSAR_+ClinVar+rs334&HEMOGLOBIN_JAMAICA_PLAIN+ClinVar+rs334&HEMOGLOBIN_S__ANTILLES_+ClinVar+rs334&HEMOGLOBIN_S__CAMEROON_+ClinVar+rs334&Hemoglobin_S+ClinVar+rs334&HEMOGLOBIN_S__PROVIDENCE_+ClinVar+rs334&HEMOGLOBIN_S__TRAVIS_+ClinVar+rs334&HEMOGLOBIN_ZIGUINCHOR+ClinVar+rs334&HEMOGLOBIN_ZIGUINCHOR+ClinVar+rs334&Inborn_genetic_diseases+ClinVar+rs334&Malaria__resistance_to+ClinVar+rs334&Sickle_cell_disease_and_related_diseases+ClinVar+rs334&Sickle_cell-Hemoglobin_O_Arab_disease+ClinVar+rs334&beta_0_Thalassemia+ClinVar+rs63749819&beta_Thalassemia+ClinVar+rs63749819&ClinVar:_phenotype_not_specified+ClinVar+rs63749819&ClinVar:_phenotype_not_specified+ClinVar+rs63749819&Hb_SS_disease+ClinVar+rs63749819&beta_Thalassemia+ClinVar+rs193922552&Blood_cell_traits_multivariate_analysis+NHGRI-EBI_GWAS_catalog+rs334&Estimated_glomerular_filtration_rate_in_diabetes+NHGRI-EBI_GWAS_catalog+rs334&Estimated_glomerular_filtration_rate_in_non-diabetics+NHGRI-EBI_GWAS_catalog+rs334&Glycated_hemoglobin_levels+NHGRI-EBI_GWAS_catalog+rs334&Hematocrit+NHGRI-EBI_GWAS_catalog+rs334&Hemoglobin_A1_C__levels+NHGRI-EBI_GWAS_catalog+rs334&Lymphocyte_counts+NHGRI-EBI_GWAS_catalog+rs334&Malaria+NHGRI-EBI_GWAS_catalog+rs334&Malaria+NHGRI-EBI_GWAS_catalog+rs334&Mean_corpuscular_hemoglobin_concentration+NHGRI-EBI_GWAS_catalog+rs334&Mean_corpuscular_hemoglobin+NHGRI-EBI_GWAS_catalog+rs334&Mean_corpuscular_volume+NHGRI-EBI_GWAS_catalog+rs334&Red_cell_distribution_width+NHGRI-EBI_GWAS_catalog+rs334&Red_cell_distribution_width+NHGRI-EBI_GWAS_catalog+rs334&Severe_malaria+NHGRI-EBI_GWAS_catalog+rs334&Urate_levels+NHGRI-EBI_GWAS_catalog+rs334&Urinary_albumin-to-creatinine_ratio+NHGRI-EBI_GWAS_catalog+rs334&Urinary_albumin-to-creatinine_ratio+NHGRI-EBI_GWAS_catalog+rs334,-|upstream_gene_variant|MODIFIER||ENSG00000285498|Transcript|ENST00000644706.1|TEC||||||||||rs63749819&CD830010&CM097155&CM880038|1541|-1||||||||||||||||pathogenic||1&1&1&1|27351925&1734721&6310991&2458145&2393712&2200762&8262525&26366553||||||Anemia+ClinVar+rs334&beta_Thalassemia+ClinVar+rs334&BETA-THALASSEMIA__DOMINANT_INCLUSION_BODY_TYPE+ClinVar+rs334&ClinVar:_phenotype_not_specified+ClinVar+rs334&ClinVar:_phenotype_not_specified+ClinVar+rs334&FETAL_HEMOGLOBIN_QUANTITATIVE_TRAIT_LOCUS_1+ClinVar+rs334&Hb_SS_disease+ClinVar+rs334&Hemoglobin_E+ClinVar+rs334&HEMOGLOBIN_G__MAKASSAR_+ClinVar+rs334&HEMOGLOBIN_JAMAICA_PLAIN+ClinVar+rs334&HEMOGLOBIN_S__ANTILLES_+ClinVar+rs334&HEMOGLOBIN_S__CAMEROON_+ClinVar+rs334&Hemoglobin_S+ClinVar+rs334&HEMOGLOBIN_S__PROVIDENCE_+ClinVar+rs334&HEMOGLOBIN_S__TRAVIS_+ClinVar+rs334&HEMOGLOBIN_ZIGUINCHOR+ClinVar+rs334&HEMOGLOBIN_ZIGUINCHOR+ClinVar+rs334&Inborn_genetic_diseases+ClinVar+rs334&Malaria__resistance_to+ClinVar+rs334&Sickle_cell_disease_and_related_diseases+ClinVar+rs334&Sickle_cell-Hemoglobin_O_Arab_disease+ClinVar+rs334&beta_0_Thalassemia+ClinVar+rs63749819&beta_Thalassemia+ClinVar+rs63749819&ClinVar:_phenotype_not_specified+ClinVar+rs63749819&ClinVar:_phenotype_not_specified+ClinVar+rs63749819&Hb_SS_disease+ClinVar+rs63749819&beta_Thalassemia+ClinVar+rs193922552&Blood_cell_traits_multivariate_analysis+NHGRI-EBI_GWAS_catalog+rs334&Estimated_glomerular_filtration_rate_in_diabetes+NHGRI-EBI_GWAS_catalog+rs334&Estimated_glomerular_filtration_rate_in_non-diabetics+NHGRI-EBI_GWAS_catalog+rs334&Glycated_hemoglobin_levels+NHGRI-EBI_GWAS_catalog+rs334&Hematocrit+NHGRI-EBI_GWAS_catalog+rs334&Hemoglobin_A1_C__levels+NHGRI-EBI_GWAS_catalog+rs334&Lymphocyte_counts+NHGRI-EBI_GWAS_catalog+rs334&Malaria+NHGRI-EBI_GWAS_catalog+rs334&Malaria+NHGRI-EBI_GWAS_catalog+rs334&Mean_corpuscular_hemoglobin_concentration+NHGRI-EBI_GWAS_catalog+rs334&Mean_corpuscular_hemoglobin+NHGRI-EBI_GWAS_catalog+rs334&Mean_corpuscular_volume+NHGRI-EBI_GWAS_catalog+rs334&Red_cell_distribution_width+NHGRI-EBI_GWAS_catalog+rs334&Red_cell_distribution_width+NHGRI-EBI_GWAS_catalog+rs334&Severe_malaria+NHGRI-EBI_GWAS_catalog+rs334&Urate_levels+NHGRI-EBI_GWAS_catalog+rs334&Urinary_albumin-to-creatinine_ratio+NHGRI-EBI_GWAS_catalog+rs334&Urinary_albumin-to-creatinine_ratio+NHGRI-EBI_GWAS_catalog+rs334,-|frameshift_variant|HIGH|HBB|ENSG00000244734|Transcript|ENST00000647020.1|protein_coding|1/3||||196|20|7|E/X|gAg/gg|rs63749819&CD830010&CM097155&CM880038||-1||HGNC|HGNC:4827||||P1|||||||||pathogenic||1&1&1&1|27351925&1734721&6310991&2458145&2393712&2200762&8262525&26366553||||||Anemia+ClinVar+rs334&beta_Thalassemia+ClinVar+rs334&BETA-THALASSEMIA__DOMINANT_INCLUSION_BODY_TYPE+ClinVar+rs334&ClinVar:_phenotype_not_specified+ClinVar+rs334&ClinVar:_phenotype_not_specified+ClinVar+rs334&FETAL_HEMOGLOBIN_QUANTITATIVE_TRAIT_LOCUS_1+ClinVar+rs334&Hb_SS_disease+ClinVar+rs334&Hemoglobin_E+ClinVar+rs334&HEMOGLOBIN_G__MAKASSAR_+ClinVar+rs334&HEMOGLOBIN_JAMAICA_PLAIN+ClinVar+rs334&HEMOGLOBIN_S__ANTILLES_+ClinVar+rs334&HEMOGLOBIN_S__CAMEROON_+ClinVar+rs334&Hemoglobin_S+ClinVar+rs334&HEMOGLOBIN_S__PROVIDENCE_+ClinVar+rs334&HEMOGLOBIN_S__TRAVIS_+ClinVar+rs334&HEMOGLOBIN_ZIGUINCHOR+ClinVar+rs334&HEMOGLOBIN_ZIGUINCHOR+ClinVar+rs334&Inborn_genetic_diseases+ClinVar+rs334&Malaria__resistance_to+ClinVar+rs334&Sickle_cell_disease_and_related_diseases+ClinVar+rs334&Sickle_cell-Hemoglobin_O_Arab_disease+ClinVar+rs334&beta_0_Thalassemia+ClinVar+rs63749819&beta_Thalassemia+ClinVar+rs63749819&ClinVar:_phenotype_not_specified+ClinVar+rs63749819&ClinVar:_phenotype_not_specified+ClinVar+rs63749819&Hb_SS_disease+ClinVar+rs63749819&beta_Thalassemia+ClinVar+rs193922552&Blood_cell_traits_multivariate_analysis+NHGRI-EBI_GWAS_catalog+rs334&Estimated_glomerular_filtration_rate_in_diabetes+NHGRI-EBI_GWAS_catalog+rs334&Estimated_glomerular_filtration_rate_in_non-diabetics+NHGRI-EBI_GWAS_catalog+rs334&Glycated_hemoglobin_levels+NHGRI-EBI_GWAS_catalog+rs334&Hematocrit+NHGRI-EBI_GWAS_catalog+rs334&Hemoglobin_A1_C__levels+NHGRI-EBI_GWAS_catalog+rs334&Lymphocyte_counts+NHGRI-EBI_GWAS_catalog+rs334&Malaria+NHGRI-EBI_GWAS_catalog+rs334&Malaria+NHGRI-EBI_GWAS_catalog+rs334&Mean_corpuscular_hemoglobin_concentration+NHGRI-EBI_GWAS_catalog+rs334&Mean_corpuscular_hemoglobin+NHGRI-EBI_GWAS_catalog+rs334&Mean_corpuscular_volume+NHGRI-EBI_GWAS_catalog+rs334&Red_cell_distribution_width+NHGRI-EBI_GWAS_catalog+rs334&Red_cell_distribution_width+NHGRI-EBI_GWAS_catalog+rs334&Severe_malaria+NHGRI-EBI_GWAS_catalog+rs334&Urate_levels+NHGRI-EBI_GWAS_catalog+rs334&Urinary_albumin-to-creatinine_ratio+NHGRI-EBI_GWAS_catalog+rs334&Urinary_albumin-to-creatinine_ratio+NHGRI-EBI_GWAS_catalog+rs334,-|regulatory_region_variant|MODIFIER|||RegulatoryFeature|ENSR00000952768|promoter_flanking_region||||||||||rs63749819&CD830010&CM097155&CM880038||||||||||||||||||pathogenic||1&1&1&1|27351925&1734721&6310991&2458145&2393712&2200762&8262525&26366553||||||Anemia+ClinVar+rs334&beta_Thalassemia+ClinVar+rs334&BETA-THALASSEMIA__DOMINANT_INCLUSION_BODY_TYPE+ClinVar+rs334&ClinVar:_phenotype_not_specified+ClinVar+rs334&ClinVar:_phenotype_not_specified+ClinVar+rs334&FETAL_HEMOGLOBIN_QUANTITATIVE_TRAIT_LOCUS_1+ClinVar+rs334&Hb_SS_disease+ClinVar+rs334&Hemoglobin_E+ClinVar+rs334&HEMOGLOBIN_G__MAKASSAR_+ClinVar+rs334&HEMOGLOBIN_JAMAICA_PLAIN+ClinVar+rs334&HEMOGLOBIN_S__ANTILLES_+ClinVar+rs334&HEMOGLOBIN_S__CAMEROON_+ClinVar+rs334&Hemoglobin_S+ClinVar+rs334&HEMOGLOBIN_S__PROVIDENCE_+ClinVar+rs334&HEMOGLOBIN_S__TRAVIS_+ClinVar+rs334&HEMOGLOBIN_ZIGUINCHOR+ClinVar+rs334&HEMOGLOBIN_ZIGUINCHOR+ClinVar+rs334&Inborn_genetic_diseases+ClinVar+rs334&Malaria__resistance_to+ClinVar+rs334&Sickle_cell_disease_and_related_diseases+ClinVar+rs334&Sickle_cell-Hemoglobin_O_Arab_disease+ClinVar+rs334&beta_0_Thalassemia+ClinVar+rs63749819&beta_Thalassemia+ClinVar+rs63749819&ClinVar:_phenotype_not_specified+ClinVar+rs63749819&ClinVar:_phenotype_not_specified+ClinVar+rs63749819&Hb_SS_disease+ClinVar+rs63749819&beta_Thalassemia+ClinVar+rs193922552&Blood_cell_traits_multivariate_analysis+NHGRI-EBI_GWAS_catalog+rs334&Estimated_glomerular_filtration_rate_in_diabetes+NHGRI-EBI_GWAS_catalog+rs334&Estimated_glomerular_filtration_rate_in_non-diabetics+NHGRI-EBI_GWAS_catalog+rs334&Glycated_hemoglobin_levels+NHGRI-EBI_GWAS_catalog+rs334&Hematocrit+NHGRI-EBI_GWAS_catalog+rs334&Hemoglobin_A1_C__levels+NHGRI-EBI_GWAS_catalog+rs334&Lymphocyte_counts+NHGRI-EBI_GWAS_catalog+rs334&Malaria+NHGRI-EBI_GWAS_catalog+rs334&Malaria+NHGRI-EBI_GWAS_catalog+rs334&Mean_corpuscular_hemoglobin_concentration+NHGRI-EBI_GWAS_catalog+rs334&Mean_corpuscular_hemoglobin+NHGRI-EBI_GWAS_catalog+rs334&Mean_corpuscular_volume+NHGRI-EBI_GWAS_catalog+rs334&Red_cell_distribution_width+NHGRI-EBI_GWAS_catalog+rs334&Red_cell_distribution_width+NHGRI-EBI_GWAS_catalog+rs334&Severe_malaria+NHGRI-EBI_GWAS_catalog+rs334&Urate_levels+NHGRI-EBI_GWAS_catalog+rs334&Urinary_albumin-to-creatinine_ratio+NHGRI-EBI_GWAS_catalog+rs334&Urinary_albumin-to-creatinine_ratio+NHGRI-EBI_GWAS_catalog+rs334
11	5227002	.	T	A,C,G	.	.	CSQ=A|missense_variant|MODERATE|HBB|ENSG00000244734|Transcript|ENST00000335295.4|protein_coding|1/3||||70|20|7|E/V|gAg/gTg|rs334&CD830010&CM097155&CM880038||-1||HGNC|HGNC:4827|NM_000518.5||1|P1|deleterious(0.01)|benign(0.007)|0.0274|0.0998|0.0072|0|0|0|protective&pathogenic&other&likely_benign&conflicting_interpretations_of_pathogenicity||1&1&1&1|25741868&20585394&21992066&20556870&24592274&22905743&23316245&19465909&25805752&25087612&21867552&22615793&22957039&23144702&29033373&17668374&22947458&24934404&26744416&28912365&26215182&26314886&28453575&31448710&28067620&22673309&19223928&23696099&31213470&24626632&27022141&27219052&81926&893143&909565&1225575&1301203&1376298&1634360&1986365&2189492&2296310&2579336&2891298&2893541&2898142&2898460&2930724&3048433&3191036&3354556&3467311&3690667&3752087&3821796&4232783&5069596&5490239&5509617&5658717&5928902&6166632&6268660&6272289&6280057&6285354&6583683&6584911&7993409&8199597&8462981&9166865&9834244&9859938&10203101&11741197&11830454&11880644&12403489&13066514&13115700&13369537&13464827&13852872&13943409&15182055&15395398&15470216&16001361&17287491&17688704&18048408&18192399&18829352&19039607&19145247&19281305&20128890&20226094&20305663&20552021&21529713&22075726&27185208&27236921&27351925&29526279&31941490&31869403&29402293&28975602&29523850&28716248&29590102&30033078&25393788&26424969&25449608&21849968||||||Anemia+ClinVar+rs334&beta_Thalassemia+ClinVar+rs334&BETA-THALASSEMIA__DOMINANT_INCLUSION_BODY_TYPE+ClinVar+rs334&ClinVar:_phenotype_not_specified+ClinVar+rs334&ClinVar:_phenotype_not_specified+ClinVar+rs334&FETAL_HEMOGLOBIN_QUANTITATIVE_TRAIT_LOCUS_1+ClinVar+rs334&Hb_SS_disease+ClinVar+rs334&Hemoglobin_E+ClinVar+rs334&HEMOGLOBIN_G__MAKASSAR_+ClinVar+rs334&HEMOGLOBIN_JAMAICA_PLAIN+ClinVar+rs334&HEMOGLOBIN_S__ANTILLES_+ClinVar+rs334&HEMOGLOBIN_S__CAMEROON_+ClinVar+rs334&Hemoglobin_S+ClinVar+rs334&HEMOGLOBIN_S__PROVIDENCE_+ClinVar+rs334&HEMOGLOBIN_S__TRAVIS_+ClinVar+rs334&HEMOGLOBIN_ZIGUINCHOR+ClinVar+rs334&HEMOGLOBIN_ZIGUINCHOR+ClinVar+rs334&Inborn_genetic_diseases+ClinVar+rs334&Malaria__resistance_to+ClinVar+rs334&Sickle_cell_disease_and_related_diseases+ClinVar+rs334&Sickle_cell-Hemoglobin_O_Arab_disease+ClinVar+rs334&beta_0_Thalassemia+ClinVar+rs63749819&beta_Thalassemia+ClinVar+rs63749819&ClinVar:_phenotype_not_specified+ClinVar+rs63749819&ClinVar:_phenotype_not_specified+ClinVar+rs63749819&Hb_SS_disease+ClinVar+rs63749819&beta_Thalassemia+ClinVar+rs193922552&Blood_cell_traits_multivariate_analysis+NHGRI-EBI_GWAS_catalog+rs334&Estimated_glomerular_filtration_rate_in_diabetes+NHGRI-EBI_GWAS_catalog+rs334&Estimated_glomerular_filtration_rate_in_non-diabetics+NHGRI-EBI_GWAS_catalog+rs334&Glycated_hemoglobin_levels+NHGRI-EBI_GWAS_catalog+rs334&Hematocrit+NHGRI-EBI_GWAS_catalog+rs334&Hemoglobin_A1_C__levels+NHGRI-EBI_GWAS_catalog+rs334&Lymphocyte_counts+NHGRI-EBI_GWAS_catalog+rs334&Malaria+NHGRI-EBI_GWAS_catalog+rs334&Malaria+NHGRI-EBI_GWAS_catalog+rs334&Mean_corpuscular_hemoglobin_concentration+NHGRI-EBI_GWAS_catalog+rs334&Mean_corpuscular_hemoglobin+NHGRI-EBI_GWAS_catalog+rs334&Mean_corpuscular_volume+NHGRI-EBI_GWAS_catalog+rs334&Red_cell_distribution_width+NHGRI-EBI_GWAS_catalog+rs334&Red_cell_distribution_width+NHGRI-EBI_GWAS_catalog+rs334&Severe_malaria+NHGRI-EBI_GWAS_catalog+rs334&Urate_levels+NHGRI-EBI_GWAS_catalog+rs334&Urinary_albumin-to-creatinine_ratio+NHGRI-EBI_GWAS_catalog+rs334&Urinary_albumin-to-creatinine_ratio+NHGRI-EBI_GWAS_catalog+rs334,C|missense_variant|MODERATE|HBB|ENSG00000244734|Transcript|ENST00000335295.4|protein_coding|1/3||||70|20|7|E/G|gAg/gGg|rs334&CD830010&CM097155&CM880038||-1||HGNC|HGNC:4827|NM_000518.5||1|P1|deleterious(0.05)|benign(0.009)|||||||||1&1&1&1|25741868&20585394&21992066&20556870&24592274&22905743&23316245&19465909&25805752&25087612&21867552&22615793&22957039&23144702&29033373&17668374&22947458&24934404&26744416&28912365&26215182&26314886&28453575&31448710&28067620&22673309&19223928&23696099&31213470&24626632&27022141&27219052&81926&893143&909565&1225575&1301203&1376298&1634360&1986365&2189492&2296310&2579336&2891298&2893541&2898142&2898460&2930724&3048433&3191036&3354556&3467311&3690667&3752087&3821796&4232783&5069596&5490239&5509617&5658717&5928902&6166632&6268660&6272289&6280057&6285354&6583683&6584911&7993409&8199597&8462981&9166865&9834244&9859938&10203101&11741197&11830454&11880644&12403489&13066514&13115700&13369537&13464827&13852872&13943409&15182055&15395398&15470216&16001361&17287491&17688704&18048408&18192399&18829352&19039607&19145247&19281305&20128890&20226094&20305663&20552021&21529713&22075726&27185208&27236921&27351925&29526279&31941490&31869403&29402293&28975602&29523850&28716248&29590102&30033078&25393788&26424969&25449608&21849968||||||Anemia+ClinVar+rs334&beta_Thalassemia+ClinVar+rs334&BETA-THALASSEMIA__DOMINANT_INCLUSION_BODY_TYPE+ClinVar+rs334&ClinVar:_phenotype_not_specified+ClinVar+rs334&ClinVar:_phenotype_not_specified+ClinVar+rs334&FETAL_HEMOGLOBIN_QUANTITATIVE_TRAIT_LOCUS_1+ClinVar+rs334&Hb_SS_disease+ClinVar+rs334&Hemoglobin_E+ClinVar+rs334&HEMOGLOBIN_G__MAKASSAR_+ClinVar+rs334&HEMOGLOBIN_JAMAICA_PLAIN+ClinVar+rs334&HEMOGLOBIN_S__ANTILLES_+ClinVar+rs334&HEMOGLOBIN_S__CAMEROON_+ClinVar+rs334&Hemoglobin_S+ClinVar+rs334&HEMOGLOBIN_S__PROVIDENCE_+ClinVar+rs334&HEMOGLOBIN_S__TRAVIS_+ClinVar+rs334&HEMOGLOBIN_ZIGUINCHOR+ClinVar+rs334&HEMOGLOBIN_ZIGUINCHOR+ClinVar+rs334&Inborn_genetic_diseases+ClinVar+rs334&Malaria__resistance_to+ClinVar+rs334&Sickle_cell_disease_and_related_diseases+ClinVar+rs334&Sickle_cell-Hemoglobin_O_Arab_disease+ClinVar+rs334&beta_0_Thalassemia+ClinVar+rs63749819&beta_Thalassemia+ClinVar+rs63749819&ClinVar:_phenotype_not_specified+ClinVar+rs63749819&ClinVar:_phenotype_not_specified+ClinVar+rs63749819&Hb_SS_disease+ClinVar+rs63749819&beta_Thalassemia+ClinVar+rs193922552&Blood_cell_traits_multivariate_analysis+NHGRI-EBI_GWAS_catalog+rs334&Estimated_glomerular_filtration_rate_in_diabetes+NHGRI-EBI_GWAS_catalog+rs334&Estimated_glomerular_filtration_rate_in_non-diabetics+NHGRI-EBI_GWAS_catalog+rs334&Glycated_hemoglobin_levels+NHGRI-EBI_GWAS_catalog+rs334&Hematocrit+NHGRI-EBI_GWAS_catalog+rs334&Hemoglobin_A1_C__levels+NHGRI-EBI_GWAS_catalog+rs334&Lymphocyte_counts+NHGRI-EBI_GWAS_catalog+rs334&Malaria+NHGRI-EBI_GWAS_catalog+rs334&Malaria+NHGRI-EBI_GWAS_catalog+rs334&Mean_corpuscular_hemoglobin_concentration+NHGRI-EBI_GWAS_catalog+rs334&Mean_corpuscular_hemoglobin+NHGRI-EBI_GWAS_catalog+rs334&Mean_corpuscular_volume+NHGRI-EBI_GWAS_catalog+rs334&Red_cell_distribution_width+NHGRI-EBI_GWAS_catalog+rs334&Red_cell_distribution_width+NHGRI-EBI_GWAS_catalog+rs334&Severe_malaria+NHGRI-EBI_GWAS_catalog+rs334&Urate_levels+NHGRI-EBI_GWAS_catalog+rs334&Urinary_albumin-to-creatinine_ratio+NHGRI-EBI_GWAS_catalog+rs334&Urinary_albumin-to-creatinine_ratio+NHGRI-EBI_GWAS_catalog+rs334,G|missense_variant|MODERATE|HBB|ENSG00000244734|Transcript|ENST00000335295.4|protein_coding|1/3||||70|20|7|E/A|gAg/gCg|rs334&CD830010&CM097155&CM880038||-1||HGNC|HGNC:4827|NM_000518.5||1|P1|tolerated(0.29)|benign(0.006)|||||||other||1&1&1&1|25741868&20585394&21992066&20556870&24592274&22905743&23316245&19465909&25805752&25087612&21867552&22615793&22957039&23144702&29033373&17668374&22947458&24934404&26744416&28912365&26215182&26314886&28453575&31448710&28067620&22673309&19223928&23696099&31213470&24626632&27022141&27219052&81926&893143&909565&1225575&1301203&1376298&1634360&1986365&2189492&2296310&2579336&2891298&2893541&2898142&2898460&2930724&3048433&3191036&3354556&3467311&3690667&3752087&3821796&4232783&5069596&5490239&5509617&5658717&5928902&6166632&6268660&6272289&6280057&6285354&6583683&6584911&7993409&8199597&8462981&9166865&9834244&9859938&10203101&11741197&11830454&11880644&12403489&13066514&13115700&13369537&13464827&13852872&13943409&15182055&15395398&15470216&16001361&17287491&17688704&18048408&18192399&18829352&19039607&19145247&19281305&20128890&20226094&20305663&20552021&21529713&22075726&27185208&27236921&27351925&29526279&31941490&31869403&29402293&28975602&29523850&28716248&29590102&30033078&25393788&26424969&25449608&21849968||||||Anemia+ClinVar+rs334&beta_Thalassemia+ClinVar+rs334&BETA-THALASSEMIA__DOMINANT_INCLUSION_BODY_TYPE+ClinVar+rs334&ClinVar:_phenotype_not_specified+ClinVar+rs334&ClinVar:_phenotype_not_specified+ClinVar+rs334&FETAL_HEMOGLOBIN_QUANTITATIVE_TRAIT_LOCUS_1+ClinVar+rs334&Hb_SS_disease+ClinVar+rs334&Hemoglobin_E+ClinVar+rs334&HEMOGLOBIN_G__MAKASSAR_+ClinVar+rs334&HEMOGLOBIN_JAMAICA_PLAIN+ClinVar+rs334&HEMOGLOBIN_S__ANTILLES_+ClinVar+rs334&HEMOGLOBIN_S__CAMEROON_+ClinVar+rs334&Hemoglobin_S+ClinVar+rs334&HEMOGLOBIN_S__PROVIDENCE_+ClinVar+rs334&HEMOGLOBIN_S__TRAVIS_+ClinVar+rs334&HEMOGLOBIN_ZIGUINCHOR+ClinVar+rs334&HEMOGLOBIN_ZIGUINCHOR+ClinVar+rs334&Inborn_genetic_diseases+ClinVar+rs334&Malaria__resistance_to+ClinVar+rs334&Sickle_cell_disease_and_related_diseases+ClinVar+rs334&Sickle_cell-Hemoglobin_O_Arab_disease+ClinVar+rs334&beta_0_Thalassemia+ClinVar+rs63749819&beta_Thalassemia+ClinVar+rs63749819&ClinVar:_phenotype_not_specified+ClinVar+rs63749819&ClinVar:_phenotype_not_specified+ClinVar+rs63749819&Hb_SS_disease+ClinVar+rs63749819&beta_Thalassemia+ClinVar+rs193922552&Blood_cell_traits_multivariate_analysis+NHGRI-EBI_GWAS_catalog+rs334&Estimated_glomerular_filtration_rate_in_diabetes+NHGRI-EBI_GWAS_catalog+rs334&Estimated_glomerular_filtration_rate_in_non-diabetics+NHGRI-EBI_GWAS_catalog+rs334&Glycated_hemoglobin_levels+NHGRI-EBI_GWAS_catalog+rs334&Hematocrit+NHGRI-EBI_GWAS_catalog+rs334&Hemoglobin_A1_C__levels+NHGRI-EBI_GWAS_catalog+rs334&Lymphocyte_counts+NHGRI-EBI_GWAS_catalog+rs334&Malaria+NHGRI-EBI_GWAS_catalog+rs334&Malaria+NHGRI-EBI_GWAS_catalog+rs334&Mean_corpuscular_hemoglobin_concentration+NHGRI-EBI_GWAS_catalog+rs334&Mean_corpuscular_hemoglobin+NHGRI-EBI_GWAS_catalog+rs334&Mean_corpuscular_volume+NHGRI-EBI_GWAS_catalog+rs334&Red_cell_distribution_width+NHGRI-EBI_GWAS_catalog+rs334&Red_cell_distribution_width+NHGRI-EBI_GWAS_catalog+rs334&Severe_malaria+NHGRI-EBI_GWAS_catalog+rs334&Urate_levels+NHGRI-EBI_GWAS_catalog+rs334&Urinary_albumin-to-creatinine_ratio+NHGRI-EBI_GWAS_catalog+rs334&Urinary_albumin-to-creatinine_ratio+NHGRI-EBI_GWAS_catalog+rs334,A|missense_variant|MODERATE|HBB|ENSG00000244734|Transcript|ENST00000380315.2|protein_coding|3/4||||250|20|7|E/V|gAg/gTg|rs334&CD830010&CM097155&CM880038||-1|cds_end_NF|HGNC|HGNC:4827|||5||deleterious(0.01)|benign(0.007)|0.0274|0.0998|0.0072|0|0|0|protective&pathogenic&other&likely_benign&conflicting_interpretations_of_pathogenicity||1&1&1&1|25741868&20585394&21992066&20556870&24592274&22905743&23316245&19465909&25805752&25087612&21867552&22615793&22957039&23144702&29033373&17668374&22947458&24934404&26744416&28912365&26215182&26314886&28453575&31448710&28067620&22673309&19223928&23696099&31213470&24626632&27022141&27219052&81926&893143&909565&1225575&1301203&1376298&1634360&1986365&2189492&2296310&2579336&2891298&2893541&2898142&2898460&2930724&3048433&3191036&3354556&3467311&3690667&3752087&3821796&4232783&5069596&5490239&5509617&5658717&5928902&6166632&6268660&6272289&6280057&6285354&6583683&6584911&7993409&8199597&8462981&9166865&9834244&9859938&10203101&11741197&11830454&11880644&12403489&13066514&13115700&13369537&13464827&13852872&13943409&15182055&15395398&15470216&16001361&17287491&17688704&18048408&18192399&18829352&19039607&19145247&19281305&20128890&20226094&20305663&20552021&21529713&22075726&27185208&27236921&27351925&29526279&31941490&31869403&29402293&28975602&29523850&28716248&29590102&30033078&25393788&26424969&25449608&21849968||||||Anemia+ClinVar+rs334&beta_Thalassemia+ClinVar+rs334&BETA-THALASSEMIA__DOMINANT_INCLUSION_BODY_TYPE+ClinVar+rs334&ClinVar:_phenotype_not_specified+ClinVar+rs334&ClinVar:_phenotype_not_specified+ClinVar+rs334&FETAL_HEMOGLOBIN_QUANTITATIVE_TRAIT_LOCUS_1+ClinVar+rs334&Hb_SS_disease+ClinVar+rs334&Hemoglobin_E+ClinVar+rs334&HEMOGLOBIN_G__MAKASSAR_+ClinVar+rs334&HEMOGLOBIN_JAMAICA_PLAIN+ClinVar+rs334&HEMOGLOBIN_S__ANTILLES_+ClinVar+rs334&HEMOGLOBIN_S__CAMEROON_+ClinVar+rs334&Hemoglobin_S+ClinVar+rs334&HEMOGLOBIN_S__PROVIDENCE_+ClinVar+rs334&HEMOGLOBIN_S__TRAVIS_+ClinVar+rs334&HEMOGLOBIN_ZIGUINCHOR+ClinVar+rs334&HEMOGLOBIN_ZIGUINCHOR+ClinVar+rs334&Inborn_genetic_diseases+ClinVar+rs334&Malaria__resistance_to+ClinVar+rs334&Sickle_cell_disease_and_related_diseases+ClinVar+rs334&Sickle_cell-Hemoglobin_O_Arab_disease+ClinVar+rs334&beta_0_Thalassemia+ClinVar+rs63749819&beta_Thalassemia+ClinVar+rs63749819&ClinVar:_phenotype_not_specified+ClinVar+rs63749819&ClinVar:_phenotype_not_specified+ClinVar+rs63749819&Hb_SS_disease+ClinVar+rs63749819&beta_Thalassemia+ClinVar+rs193922552&Blood_cell_traits_multivariate_analysis+NHGRI-EBI_GWAS_catalog+rs334&Estimated_glomerular_filtration_rate_in_diabetes+NHGRI-EBI_GWAS_catalog+rs334&Estimated_glomerular_filtration_rate_in_non-diabetics+NHGRI-EBI_GWAS_catalog+rs334&Glycated_hemoglobin_levels+NHGRI-EBI_GWAS_catalog+rs334&Hematocrit+NHGRI-EBI_GWAS_catalog+rs334&Hemoglobin_A1_C__levels+NHGRI-EBI_GWAS_catalog+rs334&Lymphocyte_counts+NHGRI-EBI_GWAS_catalog+rs334&Malaria+NHGRI-EBI_GWAS_catalog+rs334&Malaria+NHGRI-EBI_GWAS_catalog+rs334&Mean_corpuscular_hemoglobin_concentration+NHGRI-EBI_GWAS_catalog+rs334&Mean_corpuscular_hemoglobin+NHGRI-EBI_GWAS_catalog+rs334&Mean_corpuscular_volume+NHGRI-EBI_GWAS_catalog+rs334&Red_cell_distribution_width+NHGRI-EBI_GWAS_catalog+rs334&Red_cell_distribution_width+NHGRI-EBI_GWAS_catalog+rs334&Severe_malaria+NHGRI-EBI_GWAS_catalog+rs334&Urate_levels+NHGRI-EBI_GWAS_catalog+rs334&Urinary_albumin-to-creatinine_ratio+NHGRI-EBI_GWAS_catalog+rs334&Urinary_albumin-to-creatinine_ratio+NHGRI-EBI_GWAS_catalog+rs334,C|missense_variant|MODERATE|HBB|ENSG00000244734|Transcript|ENST00000380315.2|protein_coding|3/4||||250|20|7|E/G|gAg/gGg|rs334&CD830010&CM097155&CM880038||-1|cds_end_NF|HGNC|HGNC:4827|||5||tolerated(0.07)|benign(0.009)|||||||||1&1&1&1|25741868&20585394&21992066&20556870&24592274&22905743&23316245&19465909&25805752&25087612&21867552&22615793&22957039&23144702&29033373&17668374&22947458&24934404&26744416&28912365&26215182&26314886&28453575&31448710&28067620&22673309&19223928&23696099&31213470&24626632&27022141&27219052&81926&893143&909565&1225575&1301203&1376298&1634360&1986365&2189492&2296310&2579336&2891298&2893541&2898142&2898460&2930724&3048433&3191036&3354556&3467311&3690667&3752087&3821796&4232783&5069596&5490239&5509617&5658717&5928902&6166632&6268660&6272289&6280057&6285354&6583683&6584911&7993409&8199597&8462981&9166865&9834244&9859938&10203101&11741197&11830454&11880644&12403489&13066514&13115700&13369537&13464827&13852872&13943409&15182055&15395398&15470216&16001361&17287491&17688704&18048408&18192399&18829352&19039607&19145247&19281305&20128890&20226094&20305663&20552021&21529713&22075726&27185208&27236921&27351925&29526279&31941490&31869403&29402293&28975602&29523850&28716248&29590102&30033078&25393788&26424969&25449608&21849968||||||Anemia+ClinVar+rs334&beta_Thalassemia+ClinVar+rs334&BETA-THALASSEMIA__DOMINANT_INCLUSION_BODY_TYPE+ClinVar+rs334&ClinVar:_phenotype_not_specified+ClinVar+rs334&ClinVar:_phenotype_not_specified+ClinVar+rs334&FETAL_HEMOGLOBIN_QUANTITATIVE_TRAIT_LOCUS_1+ClinVar+rs334&Hb_SS_disease+ClinVar+rs334&Hemoglobin_E+ClinVar+rs334&HEMOGLOBIN_G__MAKASSAR_+ClinVar+rs334&HEMOGLOBIN_JAMAICA_PLAIN+ClinVar+rs334&HEMOGLOBIN_S__ANTILLES_+ClinVar+rs334&HEMOGLOBIN_S__CAMEROON_+ClinVar+rs334&Hemoglobin_S+ClinVar+rs334&HEMOGLOBIN_S__PROVIDENCE_+ClinVar+rs334&HEMOGLOBIN_S__TRAVIS_+ClinVar+rs334&HEMOGLOBIN_ZIGUINCHOR+ClinVar+rs334&HEMOGLOBIN_ZIGUINCHOR+ClinVar+rs334&Inborn_genetic_diseases+ClinVar+rs334&Malaria__resistance_to+ClinVar+rs334&Sickle_cell_disease_and_related_diseases+ClinVar+rs334&Sickle_cell-Hemoglobin_O_Arab_disease+ClinVar+rs334&beta_0_Thalassemia+ClinVar+rs63749819&beta_Thalassemia+ClinVar+rs63749819&ClinVar:_phenotype_not_specified+ClinVar+rs63749819&ClinVar:_phenotype_not_specified+ClinVar+rs63749819&Hb_SS_disease+ClinVar+rs63749819&beta_Thalassemia+ClinVar+rs193922552&Blood_cell_traits_multivariate_analysis+NHGRI-EBI_GWAS_catalog+rs334&Estimated_glomerular_filtration_rate_in_diabetes+NHGRI-EBI_GWAS_catalog+rs334&Estimated_glomerular_filtration_rate_in_non-diabetics+NHGRI-EBI_GWAS_catalog+rs334&Glycated_hemoglobin_levels+NHGRI-EBI_GWAS_catalog+rs334&Hematocrit+NHGRI-EBI_GWAS_catalog+rs334&Hemoglobin_A1_C__levels+NHGRI-EBI_GWAS_catalog+rs334&Lymphocyte_counts+NHGRI-EBI_GWAS_catalog+rs334&Malaria+NHGRI-EBI_GWAS_catalog+rs334&Malaria+NHGRI-EBI_GWAS_catalog+rs334&Mean_corpuscular_hemoglobin_concentration+NHGRI-EBI_GWAS_catalog+rs334&Mean_corpuscular_hemoglobin+NHGRI-EBI_GWAS_catalog+rs334&Mean_corpuscular_volume+NHGRI-EBI_GWAS_catalog+rs334&Red_cell_distribution_width+NHGRI-EBI_GWAS_catalog+rs334&Red_cell_distribution_width+NHGRI-EBI_GWAS_catalog+rs334&Severe_malaria+NHGRI-EBI_GWAS_catalog+rs334&Urate_levels+NHGRI-EBI_GWAS_catalog+rs334&Urinary_albumin-to-creatinine_ratio+NHGRI-EBI_GWAS_catalog+rs334&Urinary_albumin-to-creatinine_ratio+NHGRI-EBI_GWAS_catalog+rs334,G|missense_variant|MODERATE|HBB|ENSG00000244734|Transcript|ENST00000380315.2|protein_coding|3/4||||250|20|7|E/A|gAg/gCg|rs334&CD830010&CM097155&CM880038||-1|cds_end_NF|HGNC|HGNC:4827|||5||tolerated(0.34)|benign(0.006)|||||||other||1&1&1&1|25741868&20585394&21992066&20556870&24592274&22905743&23316245&19465909&25805752&25087612&21867552&22615793&22957039&23144702&29033373&17668374&22947458&24934404&26744416&28912365&26215182&26314886&28453575&31448710&28067620&22673309&19223928&23696099&31213470&24626632&27022141&27219052&81926&893143&909565&1225575&1301203&1376298&1634360&1986365&2189492&2296310&2579336&2891298&2893541&2898142&2898460&2930724&3048433&3191036&3354556&3467311&3690667&3752087&3821796&4232783&5069596&5490239&5509617&5658717&5928902&6166632&6268660&6272289&6280057&6285354&6583683&6584911&7993409&8199597&8462981&9166865&9834244&9859938&10203101&11741197&11830454&11880644&12403489&13066514&13115700&13369537&13464827&13852872&13943409&15182055&15395398&15470216&16001361&17287491&17688704&18048408&18192399&18829352&19039607&19145247&19281305&20128890&20226094&20305663&20552021&21529713&22075726&27185208&27236921&27351925&29526279&31941490&31869403&29402293&28975602&29523850&28716248&29590102&30033078&25393788&26424969&25449608&21849968||||||Anemia+ClinVar+rs334&beta_Thalassemia+ClinVar+rs334&BETA-THALASSEMIA__DOMINANT_INCLUSION_BODY_TYPE+ClinVar+rs334&ClinVar:_phenotype_not_specified+ClinVar+rs334&ClinVar:_phenotype_not_specified+ClinVar+rs334&FETAL_HEMOGLOBIN_QUANTITATIVE_TRAIT_LOCUS_1+ClinVar+rs334&Hb_SS_disease+ClinVar+rs334&Hemoglobin_E+ClinVar+rs334&HEMOGLOBIN_G__MAKASSAR_+ClinVar+rs334&HEMOGLOBIN_JAMAICA_PLAIN+ClinVar+rs334&HEMOGLOBIN_S__ANTILLES_+ClinVar+rs334&HEMOGLOBIN_S__CAMEROON_+ClinVar+rs334&Hemoglobin_S+ClinVar+rs334&HEMOGLOBIN_S__PROVIDENCE_+ClinVar+rs334&HEMOGLOBIN_S__TRAVIS_+ClinVar+rs334&HEMOGLOBIN_ZIGUINCHOR+ClinVar+rs334&HEMOGLOBIN_ZIGUINCHOR+ClinVar+rs334&Inborn_genetic_diseases+ClinVar+rs334&Malaria__resistance_to+ClinVar+rs334&Sickle_cell_disease_and_related_diseases+ClinVar+rs334&Sickle_cell-Hemoglobin_O_Arab_disease+ClinVar+rs334&beta_0_Thalassemia+ClinVar+rs63749819&beta_Thalassemia+ClinVar+rs63749819&ClinVar:_phenotype_not_specified+ClinVar+rs63749819&ClinVar:_phenotype_not_specified+ClinVar+rs63749819&Hb_SS_disease+ClinVar+rs63749819&beta_Thalassemia+ClinVar+rs193922552&Blood_cell_traits_multivariate_analysis+NHGRI-EBI_GWAS_catalog+rs334&Estimated_glomerular_filtration_rate_in_diabetes+NHGRI-EBI_GWAS_catalog+rs334&Estimated_glomerular_filtration_rate_in_non-diabetics+NHGRI-EBI_GWAS_catalog+rs334&Glycated_hemoglobin_levels+NHGRI-EBI_GWAS_catalog+rs334&Hematocrit+NHGRI-EBI_GWAS_catalog+rs334&Hemoglobin_A1_C__levels+NHGRI-EBI_GWAS_catalog+rs334&Lymphocyte_counts+NHGRI-EBI_GWAS_catalog+rs334&Malaria+NHGRI-EBI_GWAS_catalog+rs334&Malaria+NHGRI-EBI_GWAS_catalog+rs334&Mean_corpuscular_hemoglobin_concentration+NHGRI-EBI_GWAS_catalog+rs334&Mean_corpuscular_hemoglobin+NHGRI-EBI_GWAS_catalog+rs334&Mean_corpuscular_volume+NHGRI-EBI_GWAS_catalog+rs334&Red_cell_distribution_width+NHGRI-EBI_GWAS_catalog+rs334&Red_cell_distribution_width+NHGRI-EBI_GWAS_catalog+rs334&Severe_malaria+NHGRI-EBI_GWAS_catalog+rs334&Urate_levels+NHGRI-EBI_GWAS_catalog+rs334&Urinary_albumin-to-creatinine_ratio+NHGRI-EBI_GWAS_catalog+rs334&Urinary_albumin-to-creatinine_ratio+NHGRI-EBI_GWAS_catalog+rs334,A|upstream_gene_variant|MODIFIER||ENSG00000221031|Transcript|ENST00000408104.1|ribozyme||||||||||rs334&CD830010&CM097155&CM880038|2363|-1||||||||||0.0274|0.0998|0.0072|0|0|0|protective&pathogenic&other&likely_benign&conflicting_interpretations_of_pathogenicity||1&1&1&1|25741868&20585394&21992066&20556870&24592274&22905743&23316245&19465909&25805752&25087612&21867552&22615793&22957039&23144702&29033373&17668374&22947458&24934404&26744416&28912365&26215182&26314886&28453575&31448710&28067620&22673309&19223928&23696099&31213470&24626632&27022141&27219052&81926&893143&909565&1225575&1301203&1376298&1634360&1986365&2189492&2296310&2579336&2891298&2893541&2898142&2898460&2930724&3048433&3191036&3354556&3467311&3690667&3752087&3821796&4232783&5069596&5490239&5509617&5658717&5928902&6166632&6268660&6272289&6280057&6285354&6583683&6584911&7993409&8199597&8462981&9166865&9834244&9859938&10203101&11741197&11830454&11880644&12403489&13066514&13115700&13369537&13464827&13852872&13943409&15182055&15395398&15470216&16001361&17287491&17688704&18048408&18192399&18829352&19039607&19145247&19281305&20128890&20226094&20305663&20552021&21529713&22075726&27185208&27236921&27351925&29526279&31941490&31869403&29402293&28975602&29523850&28716248&29590102&30033078&25393788&26424969&25449608&21849968||||||Anemia+ClinVar+rs334&beta_Thalassemia+ClinVar+rs334&BETA-THALASSEMIA__DOMINANT_INCLUSION_BODY_TYPE+ClinVar+rs334&ClinVar:_phenotype_not_specified+ClinVar+rs334&ClinVar:_phenotype_not_specified+ClinVar+rs334&FETAL_HEMOGLOBIN_QUANTITATIVE_TRAIT_LOCUS_1+ClinVar+rs334&Hb_SS_disease+ClinVar+rs334&Hemoglobin_E+ClinVar+rs334&HEMOGLOBIN_G__MAKASSAR_+ClinVar+rs334&HEMOGLOBIN_JAMAICA_PLAIN+ClinVar+rs334&HEMOGLOBIN_S__ANTILLES_+ClinVar+rs334&HEMOGLOBIN_S__CAMEROON_+ClinVar+rs334&Hemoglobin_S+ClinVar+rs334&HEMOGLOBIN_S__PROVIDENCE_+ClinVar+rs334&HEMOGLOBIN_S__TRAVIS_+ClinVar+rs334&HEMOGLOBIN_ZIGUINCHOR+ClinVar+rs334&HEMOGLOBIN_ZIGUINCHOR+ClinVar+rs334&Inborn_genetic_diseases+ClinVar+rs334&Malaria__resistance_to+ClinVar+rs334&Sickle_cell_disease_and_related_diseases+ClinVar+rs334&Sickle_cell-Hemoglobin_O_Arab_disease+ClinVar+rs334&beta_0_Thalassemia+ClinVar+rs63749819&beta_Thalassemia+ClinVar+rs63749819&ClinVar:_phenotype_not_specified+ClinVar+rs63749819&ClinVar:_phenotype_not_specified+ClinVar+rs63749819&Hb_SS_disease+ClinVar+rs63749819&beta_Thalassemia+ClinVar+rs193922552&Blood_cell_traits_multivariate_analysis+NHGRI-EBI_GWAS_catalog+rs334&Estimated_glomerular_filtration_rate_in_diabetes+NHGRI-EBI_GWAS_catalog+rs334&Estimated_glomerular_filtration_rate_in_non-diabetics+NHGRI-EBI_GWAS_catalog+rs334&Glycated_hemoglobin_levels+NHGRI-EBI_GWAS_catalog+rs334&Hematocrit+NHGRI-EBI_GWAS_catalog+rs334&Hemoglobin_A1_C__levels+NHGRI-EBI_GWAS_catalog+rs334&Lymphocyte_counts+NHGRI-EBI_GWAS_catalog+rs334&Malaria+NHGRI-EBI_GWAS_catalog+rs334&Malaria+NHGRI-EBI_GWAS_catalog+rs334&Mean_corpuscular_hemoglobin_concentration+NHGRI-EBI_GWAS_catalog+rs334&Mean_corpuscular_hemoglobin+NHGRI-EBI_GWAS_catalog+rs334&Mean_corpuscular_volume+NHGRI-EBI_GWAS_catalog+rs334&Red_cell_distribution_width+NHGRI-EBI_GWAS_catalog+rs334&Red_cell_distribution_width+NHGRI-EBI_GWAS_catalog+rs334&Severe_malaria+NHGRI-EBI_GWAS_catalog+rs334&Urate_levels+NHGRI-EBI_GWAS_catalog+rs334&Urinary_albumin-to-creatinine_ratio+NHGRI-EBI_GWAS_catalog+rs334&Urinary_albumin-to-creatinine_ratio+NHGRI-EBI_GWAS_catalog+rs334,C|upstream_gene_variant|MODIFIER||ENSG00000221031|Transcript|ENST00000408104.1|ribozyme||||||||||rs334&CD830010&CM097155&CM880038|2363|-1||||||||||||||||||1&1&1&1|25741868&20585394&21992066&20556870&24592274&22905743&23316245&19465909&25805752&25087612&21867552&22615793&22957039&23144702&29033373&17668374&22947458&24934404&26744416&28912365&26215182&26314886&28453575&31448710&28067620&22673309&19223928&23696099&31213470&24626632&27022141&27219052&81926&893143&909565&1225575&1301203&1376298&1634360&1986365&2189492&2296310&2579336&2891298&2893541&2898142&2898460&2930724&3048433&3191036&3354556&3467311&3690667&3752087&3821796&4232783&5069596&5490239&5509617&5658717&5928902&6166632&6268660&6272289&6280057&6285354&6583683&6584911&7993409&8199597&8462981&9166865&9834244&9859938&10203101&11741197&11830454&11880644&12403489&13066514&13115700&13369537&13464827&13852872&13943409&15182055&15395398&15470216&16001361&17287491&17688704&18048408&18192399&18829352&19039607&19145247&19281305&20128890&20226094&20305663&20552021&21529713&22075726&27185208&27236921&27351925&29526279&31941490&31869403&29402293&28975602&29523850&28716248&29590102&30033078&25393788&26424969&25449608&21849968||||||Anemia+ClinVar+rs334&beta_Thalassemia+ClinVar+rs334&BETA-THALASSEMIA__DOMINANT_INCLUSION_BODY_TYPE+ClinVar+rs334&ClinVar:_phenotype_not_specified+ClinVar+rs334&ClinVar:_phenotype_not_specified+ClinVar+rs334&FETAL_HEMOGLOBIN_QUANTITATIVE_TRAIT_LOCUS_1+ClinVar+rs334&Hb_SS_disease+ClinVar+rs334&Hemoglobin_E+ClinVar+rs334&HEMOGLOBIN_G__MAKASSAR_+ClinVar+rs334&HEMOGLOBIN_JAMAICA_PLAIN+ClinVar+rs334&HEMOGLOBIN_S__ANTILLES_+ClinVar+rs334&HEMOGLOBIN_S__CAMEROON_+ClinVar+rs334&Hemoglobin_S+ClinVar+rs334&HEMOGLOBIN_S__PROVIDENCE_+ClinVar+rs334&HEMOGLOBIN_S__TRAVIS_+ClinVar+rs334&HEMOGLOBIN_ZIGUINCHOR+ClinVar+rs334&HEMOGLOBIN_ZIGUINCHOR+ClinVar+rs334&Inborn_genetic_diseases+ClinVar+rs334&Malaria__resistance_to+ClinVar+rs334&Sickle_cell_disease_and_related_diseases+ClinVar+rs334&Sickle_cell-Hemoglobin_O_Arab_disease+ClinVar+rs334&beta_0_Thalassemia+ClinVar+rs63749819&beta_Thalassemia+ClinVar+rs63749819&ClinVar:_phenotype_not_specified+ClinVar+rs63749819&ClinVar:_phenotype_not_specified+ClinVar+rs63749819&Hb_SS_disease+ClinVar+rs63749819&beta_Thalassemia+ClinVar+rs193922552&Blood_cell_traits_multivariate_analysis+NHGRI-EBI_GWAS_catalog+rs334&Estimated_glomerular_filtration_rate_in_diabetes+NHGRI-EBI_GWAS_catalog+rs334&Estimated_glomerular_filtration_rate_in_non-diabetics+NHGRI-EBI_GWAS_catalog+rs334&Glycated_hemoglobin_levels+NHGRI-EBI_GWAS_catalog+rs334&Hematocrit+NHGRI-EBI_GWAS_catalog+rs334&Hemoglobin_A1_C__levels+NHGRI-EBI_GWAS_catalog+rs334&Lymphocyte_counts+NHGRI-EBI_GWAS_catalog+rs334&Malaria+NHGRI-EBI_GWAS_catalog+rs334&Malaria+NHGRI-EBI_GWAS_catalog+rs334&Mean_corpuscular_hemoglobin_concentration+NHGRI-EBI_GWAS_catalog+rs334&Mean_corpuscular_hemoglobin+NHGRI-EBI_GWAS_catalog+rs334&Mean_corpuscular_volume+NHGRI-EBI_GWAS_catalog+rs334&Red_cell_distribution_width+NHGRI-EBI_GWAS_catalog+rs334&Red_cell_distribution_width+NHGRI-EBI_GWAS_catalog+rs334&Severe_malaria+NHGRI-EBI_GWAS_catalog+rs334&Urate_levels+NHGRI-EBI_GWAS_catalog+rs334&Urinary_albumin-to-creatinine_ratio+NHGRI-EBI_GWAS_catalog+rs334&Urinary_albumin-to-creatinine_ratio+NHGRI-EBI_GWAS_catalog+rs334,G|upstream_gene_variant|MODIFIER||ENSG00000221031|Transcript|ENST00000408104.1|ribozyme||||||||||rs334&CD830010&CM097155&CM880038|2363|-1||||||||||||||||other||1&1&1&1|25741868&20585394&21992066&20556870&24592274&22905743&23316245&19465909&25805752&25087612&21867552&22615793&22957039&23144702&29033373&17668374&22947458&24934404&26744416&28912365&26215182&26314886&28453575&31448710&28067620&22673309&19223928&23696099&31213470&24626632&27022141&27219052&81926&893143&909565&1225575&1301203&1376298&1634360&1986365&2189492&2296310&2579336&2891298&2893541&2898142&2898460&2930724&3048433&3191036&3354556&3467311&3690667&3752087&3821796&4232783&5069596&5490239&5509617&5658717&5928902&6166632&6268660&6272289&6280057&6285354&6583683&6584911&7993409&8199597&8462981&9166865&9834244&9859938&10203101&11741197&11830454&11880644&12403489&13066514&13115700&13369537&13464827&13852872&13943409&15182055&15395398&15470216&16001361&17287491&17688704&18048408&18192399&18829352&19039607&19145247&19281305&20128890&20226094&20305663&20552021&21529713&22075726&27185208&27236921&27351925&29526279&31941490&31869403&29402293&28975602&29523850&28716248&29590102&30033078&25393788&26424969&25449608&21849968||||||Anemia+ClinVar+rs334&beta_Thalassemia+ClinVar+rs334&BETA-THALASSEMIA__DOMINANT_INCLUSION_BODY_TYPE+ClinVar+rs334&ClinVar:_phenotype_not_specified+ClinVar+rs334&ClinVar:_phenotype_not_specified+ClinVar+rs334&FETAL_HEMOGLOBIN_QUANTITATIVE_TRAIT_LOCUS_1+ClinVar+rs334&Hb_SS_disease+ClinVar+rs334&Hemoglobin_E+ClinVar+rs334&HEMOGLOBIN_G__MAKASSAR_+ClinVar+rs334&HEMOGLOBIN_JAMAICA_PLAIN+ClinVar+rs334&HEMOGLOBIN_S__ANTILLES_+ClinVar+rs334&HEMOGLOBIN_S__CAMEROON_+ClinVar+rs334&Hemoglobin_S+ClinVar+rs334&HEMOGLOBIN_S__PROVIDENCE_+ClinVar+rs334&HEMOGLOBIN_S__TRAVIS_+ClinVar+rs334&HEMOGLOBIN_ZIGUINCHOR+ClinVar+rs334&HEMOGLOBIN_ZIGUINCHOR+ClinVar+rs334&Inborn_genetic_diseases+ClinVar+rs334&Malaria__resistance_to+ClinVar+rs334&Sickle_cell_disease_and_related_diseases+ClinVar+rs334&Sickle_cell-Hemoglobin_O_Arab_disease+ClinVar+rs334&beta_0_Thalassemia+ClinVar+rs63749819&beta_Thalassemia+ClinVar+rs63749819&ClinVar:_phenotype_not_specified+ClinVar+rs63749819&ClinVar:_phenotype_not_specified+ClinVar+rs63749819&Hb_SS_disease+ClinVar+rs63749819&beta_Thalassemia+ClinVar+rs193922552&Blood_cell_traits_multivariate_analysis+NHGRI-EBI_GWAS_catalog+rs334&Estimated_glomerular_filtration_rate_in_diabetes+NHGRI-EBI_GWAS_catalog+rs334&Estimated_glomerular_filtration_rate_in_non-diabetics+NHGRI-EBI_GWAS_catalog+rs334&Glycated_hemoglobin_levels+NHGRI-EBI_GWAS_catalog+rs334&Hematocrit+NHGRI-EBI_GWAS_catalog+rs334&Hemoglobin_A1_C__levels+NHGRI-EBI_GWAS_catalog+rs334&Lymphocyte_counts+NHGRI-EBI_GWAS_catalog+rs334&Malaria+NHGRI-EBI_GWAS_catalog+rs334&Malaria+NHGRI-EBI_GWAS_catalog+rs334&Mean_corpuscular_hemoglobin_concentration+NHGRI-EBI_GWAS_catalog+rs334&Mean_corpuscular_hemoglobin+NHGRI-EBI_GWAS_catalog+rs334&Mean_corpuscular_volume+NHGRI-EBI_GWAS_catalog+rs334&Red_cell_distribution_width+NHGRI-EBI_GWAS_catalog+rs334&Red_cell_distribution_width+NHGRI-EBI_GWAS_catalog+rs334&Severe_malaria+NHGRI-EBI_GWAS_catalog+rs334&Urate_levels+NHGRI-EBI_GWAS_catalog+rs334&Urinary_albumin-to-creatinine_ratio+NHGRI-EBI_GWAS_catalog+rs334&Urinary_albumin-to-creatinine_ratio+NHGRI-EBI_GWAS_catalog+rs334,A|upstream_gene_variant|MODIFIER|HBB|ENSG00000244734|Transcript|ENST00000475226.1|retained_intron||||||||||rs334&CD830010&CM097155&CM880038|179|-1||HGNC|HGNC:4827|||2||||0.0274|0.0998|0.0072|0|0|0|protective&pathogenic&other&likely_benign&conflicting_interpretations_of_pathogenicity||1&1&1&1|25741868&20585394&21992066&20556870&24592274&22905743&23316245&19465909&25805752&25087612&21867552&22615793&22957039&23144702&29033373&17668374&22947458&24934404&26744416&28912365&26215182&26314886&28453575&31448710&28067620&22673309&19223928&23696099&31213470&24626632&27022141&27219052&81926&893143&909565&1225575&1301203&1376298&1634360&1986365&2189492&2296310&2579336&2891298&2893541&2898142&2898460&2930724&3048433&3191036&3354556&3467311&3690667&3752087&3821796&4232783&5069596&5490239&5509617&5658717&5928902&6166632&6268660&6272289&6280057&6285354&6583683&6584911&7993409&8199597&8462981&9166865&9834244&9859938&10203101&11741197&11830454&11880644&12403489&13066514&13115700&13369537&13464827&13852872&13943409&15182055&15395398&15470216&16001361&17287491&17688704&18048408&18192399&18829352&19039607&19145247&19281305&20128890&20226094&20305663&20552021&21529713&22075726&27185208&27236921&27351925&29526279&31941490&31869403&29402293&28975602&29523850&28716248&29590102&30033078&25393788&26424969&25449608&21849968||||||Anemia+ClinVar+rs334&beta_Thalassemia+ClinVar+rs334&BETA-THALASSEMIA__DOMINANT_INCLUSION_BODY_TYPE+ClinVar+rs334&ClinVar:_phenotype_not_specified+ClinVar+rs334&ClinVar:_phenotype_not_specified+ClinVar+rs334&FETAL_HEMOGLOBIN_QUANTITATIVE_TRAIT_LOCUS_1+ClinVar+rs334&Hb_SS_disease+ClinVar+rs334&Hemoglobin_E+ClinVar+rs334&HEMOGLOBIN_G__MAKASSAR_+ClinVar+rs334&HEMOGLOBIN_JAMAICA_PLAIN+ClinVar+rs334&HEMOGLOBIN_S__ANTILLES_+ClinVar+rs334&HEMOGLOBIN_S__CAMEROON_+ClinVar+rs334&Hemoglobin_S+ClinVar+rs334&HEMOGLOBIN_S__PROVIDENCE_+ClinVar+rs334&HEMOGLOBIN_S__TRAVIS_+ClinVar+rs334&HEMOGLOBIN_ZIGUINCHOR+ClinVar+rs334&HEMOGLOBIN_ZIGUINCHOR+ClinVar+rs334&Inborn_genetic_diseases+ClinVar+rs334&Malaria__resistance_to+ClinVar+rs334&Sickle_cell_disease_and_related_diseases+ClinVar+rs334&Sickle_cell-Hemoglobin_O_Arab_disease+ClinVar+rs334&beta_0_Thalassemia+ClinVar+rs63749819&beta_Thalassemia+ClinVar+rs63749819&ClinVar:_phenotype_not_specified+ClinVar+rs63749819&ClinVar:_phenotype_not_specified+ClinVar+rs63749819&Hb_SS_disease+ClinVar+rs63749819&beta_Thalassemia+ClinVar+rs193922552&Blood_cell_traits_multivariate_analysis+NHGRI-EBI_GWAS_catalog+rs334&Estimated_glomerular_filtration_rate_in_diabetes+NHGRI-EBI_GWAS_catalog+rs334&Estimated_glomerular_filtration_rate_in_non-diabetics+NHGRI-EBI_GWAS_catalog+rs334&Glycated_hemoglobin_levels+NHGRI-EBI_GWAS_catalog+rs334&Hematocrit+NHGRI-EBI_GWAS_catalog+rs334&Hemoglobin_A1_C__levels+NHGRI-EBI_GWAS_catalog+rs334&Lymphocyte_counts+NHGRI-EBI_GWAS_catalog+rs334&Malaria+NHGRI-EBI_GWAS_catalog+rs334&Malaria+NHGRI-EBI_GWAS_catalog+rs334&Mean_corpuscular_hemoglobin_concentration+NHGRI-EBI_GWAS_catalog+rs334&Mean_corpuscular_hemoglobin+NHGRI-EBI_GWAS_catalog+rs334&Mean_corpuscular_volume+NHGRI-EBI_GWAS_catalog+rs334&Red_cell_distribution_width+NHGRI-EBI_GWAS_catalog+rs334&Red_cell_distribution_width+NHGRI-EBI_GWAS_catalog+rs334&Severe_malaria+NHGRI-EBI_GWAS_catalog+rs334&Urate_levels+NHGRI-EBI_GWAS_catalog+rs334&Urinary_albumin-to-creatinine_ratio+NHGRI-EBI_GWAS_catalog+rs334&Urinary_albumin-to-creatinine_ratio+NHGRI-EBI_GWAS_catalog+rs334,C|upstream_gene_variant|MODIFIER|HBB|ENSG00000244734|Transcript|ENST00000475226.1|retained_intron||||||||||rs334&CD830010&CM097155&CM880038|179|-1||HGNC|HGNC:4827|||2||||||||||||1&1&1&1|25741868&20585394&21992066&20556870&24592274&22905743&23316245&19465909&25805752&25087612&21867552&22615793&22957039&23144702&29033373&17668374&22947458&24934404&26744416&28912365&26215182&26314886&28453575&31448710&28067620&22673309&19223928&23696099&31213470&24626632&27022141&27219052&81926&893143&909565&1225575&1301203&1376298&1634360&1986365&2189492&2296310&2579336&2891298&2893541&2898142&2898460&2930724&3048433&3191036&3354556&3467311&3690667&3752087&3821796&4232783&5069596&5490239&5509617&5658717&5928902&6166632&6268660&6272289&6280057&6285354&6583683&6584911&7993409&8199597&8462981&9166865&9834244&9859938&10203101&11741197&11830454&11880644&12403489&13066514&13115700&13369537&13464827&13852872&13943409&15182055&15395398&15470216&16001361&17287491&17688704&18048408&18192399&18829352&19039607&19145247&19281305&20128890&20226094&20305663&20552021&21529713&22075726&27185208&27236921&27351925&29526279&31941490&31869403&29402293&28975602&29523850&28716248&29590102&30033078&25393788&26424969&25449608&21849968||||||Anemia+ClinVar+rs334&beta_Thalassemia+ClinVar+rs334&BETA-THALASSEMIA__DOMINANT_INCLUSION_BODY_TYPE+ClinVar+rs334&ClinVar:_phenotype_not_specified+ClinVar+rs334&ClinVar:_phenotype_not_specified+ClinVar+rs334&FETAL_HEMOGLOBIN_QUANTITATIVE_TRAIT_LOCUS_1+ClinVar+rs334&Hb_SS_disease+ClinVar+rs334&Hemoglobin_E+ClinVar+rs334&HEMOGLOBIN_G__MAKASSAR_+ClinVar+rs334&HEMOGLOBIN_JAMAICA_PLAIN+ClinVar+rs334&HEMOGLOBIN_S__ANTILLES_+ClinVar+rs334&HEMOGLOBIN_S__CAMEROON_+ClinVar+rs334&Hemoglobin_S+ClinVar+rs334&HEMOGLOBIN_S__PROVIDENCE_+ClinVar+rs334&HEMOGLOBIN_S__TRAVIS_+ClinVar+rs334&HEMOGLOBIN_ZIGUINCHOR+ClinVar+rs334&HEMOGLOBIN_ZIGUINCHOR+ClinVar+rs334&Inborn_genetic_diseases+ClinVar+rs334&Malaria__resistance_to+ClinVar+rs334&Sickle_cell_disease_and_related_diseases+ClinVar+rs334&Sickle_cell-Hemoglobin_O_Arab_disease+ClinVar+rs334&beta_0_Thalassemia+ClinVar+rs63749819&beta_Thalassemia+ClinVar+rs63749819&ClinVar:_phenotype_not_specified+ClinVar+rs63749819&ClinVar:_phenotype_not_specified+ClinVar+rs63749819&Hb_SS_disease+ClinVar+rs63749819&beta_Thalassemia+ClinVar+rs193922552&Blood_cell_traits_multivariate_analysis+NHGRI-EBI_GWAS_catalog+rs334&Estimated_glomerular_filtration_rate_in_diabetes+NHGRI-EBI_GWAS_catalog+rs334&Estimated_glomerular_filtration_rate_in_non-diabetics+NHGRI-EBI_GWAS_catalog+rs334&Glycated_hemoglobin_levels+NHGRI-EBI_GWAS_catalog+rs334&Hematocrit+NHGRI-EBI_GWAS_catalog+rs334&Hemoglobin_A1_C__levels+NHGRI-EBI_GWAS_catalog+rs334&Lymphocyte_counts+NHGRI-EBI_GWAS_catalog+rs334&Malaria+NHGRI-EBI_GWAS_catalog+rs334&Malaria+NHGRI-EBI_GWAS_catalog+rs334&Mean_corpuscular_hemoglobin_concentration+NHGRI-EBI_GWAS_catalog+rs334&Mean_corpuscular_hemoglobin+NHGRI-EBI_GWAS_catalog+rs334&Mean_corpuscular_volume+NHGRI-EBI_GWAS_catalog+rs334&Red_cell_distribution_width+NHGRI-EBI_GWAS_catalog+rs334&Red_cell_distribution_width+NHGRI-EBI_GWAS_catalog+rs334&Severe_malaria+NHGRI-EBI_GWAS_catalog+rs334&Urate_levels+NHGRI-EBI_GWAS_catalog+rs334&Urinary_albumin-to-creatinine_ratio+NHGRI-EBI_GWAS_catalog+rs334&Urinary_albumin-to-creatinine_ratio+NHGRI-EBI_GWAS_catalog+rs334,G|upstream_gene_variant|MODIFIER|HBB|ENSG00000244734|Transcript|ENST00000475226.1|retained_intron||||||||||rs334&CD830010&CM097155&CM880038|179|-1||HGNC|HGNC:4827|||2||||||||||other||1&1&1&1|25741868&20585394&21992066&20556870&24592274&22905743&23316245&19465909&25805752&25087612&21867552&22615793&22957039&23144702&29033373&17668374&22947458&24934404&26744416&28912365&26215182&26314886&28453575&31448710&28067620&22673309&19223928&23696099&31213470&24626632&27022141&27219052&81926&893143&909565&1225575&1301203&1376298&1634360&1986365&2189492&2296310&2579336&2891298&2893541&2898142&2898460&2930724&3048433&3191036&3354556&3467311&3690667&3752087&3821796&4232783&5069596&5490239&5509617&5658717&5928902&6166632&6268660&6272289&6280057&6285354&6583683&6584911&7993409&8199597&8462981&9166865&9834244&9859938&10203101&11741197&11830454&11880644&12403489&13066514&13115700&13369537&13464827&13852872&13943409&15182055&15395398&15470216&16001361&17287491&17688704&18048408&18192399&18829352&19039607&19145247&19281305&20128890&20226094&20305663&20552021&21529713&22075726&27185208&27236921&27351925&29526279&31941490&31869403&29402293&28975602&29523850&28716248&29590102&30033078&25393788&26424969&25449608&21849968||||||Anemia+ClinVar+rs334&beta_Thalassemia+ClinVar+rs334&BETA-THALASSEMIA__DOMINANT_INCLUSION_BODY_TYPE+ClinVar+rs334&ClinVar:_phenotype_not_specified+ClinVar+rs334&ClinVar:_phenotype_not_specified+ClinVar+rs334&FETAL_HEMOGLOBIN_QUANTITATIVE_TRAIT_LOCUS_1+ClinVar+rs334&Hb_SS_disease+ClinVar+rs334&Hemoglobin_E+ClinVar+rs334&HEMOGLOBIN_G__MAKASSAR_+ClinVar+rs334&HEMOGLOBIN_JAMAICA_PLAIN+ClinVar+rs334&HEMOGLOBIN_S__ANTILLES_+ClinVar+rs334&HEMOGLOBIN_S__CAMEROON_+ClinVar+rs334&Hemoglobin_S+ClinVar+rs334&HEMOGLOBIN_S__PROVIDENCE_+ClinVar+rs334&HEMOGLOBIN_S__TRAVIS_+ClinVar+rs334&HEMOGLOBIN_ZIGUINCHOR+ClinVar+rs334&HEMOGLOBIN_ZIGUINCHOR+ClinVar+rs334&Inborn_genetic_diseases+ClinVar+rs334&Malaria__resistance_to+ClinVar+rs334&Sickle_cell_disease_and_related_diseases+ClinVar+rs334&Sickle_cell-Hemoglobin_O_Arab_disease+ClinVar+rs334&beta_0_Thalassemia+ClinVar+rs63749819&beta_Thalassemia+ClinVar+rs63749819&ClinVar:_phenotype_not_specified+ClinVar+rs63749819&ClinVar:_phenotype_not_specified+ClinVar+rs63749819&Hb_SS_disease+ClinVar+rs63749819&beta_Thalassemia+ClinVar+rs193922552&Blood_cell_traits_multivariate_analysis+NHGRI-EBI_GWAS_catalog+rs334&Estimated_glomerular_filtration_rate_in_diabetes+NHGRI-EBI_GWAS_catalog+rs334&Estimated_glomerular_filtration_rate_in_non-diabetics+NHGRI-EBI_GWAS_catalog+rs334&Glycated_hemoglobin_levels+NHGRI-EBI_GWAS_catalog+rs334&Hematocrit+NHGRI-EBI_GWAS_catalog+rs334&Hemoglobin_A1_C__levels+NHGRI-EBI_GWAS_catalog+rs334&Lymphocyte_counts+NHGRI-EBI_GWAS_catalog+rs334&Malaria+NHGRI-EBI_GWAS_catalog+rs334&Malaria+NHGRI-EBI_GWAS_catalog+rs334&Mean_corpuscular_hemoglobin_concentration+NHGRI-EBI_GWAS_catalog+rs334&Mean_corpuscular_hemoglobin+NHGRI-EBI_GWAS_catalog+rs334&Mean_corpuscular_volume+NHGRI-EBI_GWAS_catalog+rs334&Red_cell_distribution_width+NHGRI-EBI_GWAS_catalog+rs334&Red_cell_distribution_width+NHGRI-EBI_GWAS_catalog+rs334&Severe_malaria+NHGRI-EBI_GWAS_catalog+rs334&Urate_levels+NHGRI-EBI_GWAS_catalog+rs334&Urinary_albumin-to-creatinine_ratio+NHGRI-EBI_GWAS_catalog+rs334&Urinary_albumin-to-creatinine_ratio+NHGRI-EBI_GWAS_catalog+rs334,A|missense_variant|MODERATE|HBB|ENSG00000244734|Transcript|ENST00000485743.1|protein_coding|1/2||||71|20|7|E/V|gAg/gTg|rs334&CD830010&CM097155&CM880038||-1||HGNC|HGNC:4827|||1||deleterious(0.01)|benign(0.013)|0.0274|0.0998|0.0072|0|0|0|protective&pathogenic&other&likely_benign&conflicting_interpretations_of_pathogenicity||1&1&1&1|25741868&20585394&21992066&20556870&24592274&22905743&23316245&19465909&25805752&25087612&21867552&22615793&22957039&23144702&29033373&17668374&22947458&24934404&26744416&28912365&26215182&26314886&28453575&31448710&28067620&22673309&19223928&23696099&31213470&24626632&27022141&27219052&81926&893143&909565&1225575&1301203&1376298&1634360&1986365&2189492&2296310&2579336&2891298&2893541&2898142&2898460&2930724&3048433&3191036&3354556&3467311&3690667&3752087&3821796&4232783&5069596&5490239&5509617&5658717&5928902&6166632&6268660&6272289&6280057&6285354&6583683&6584911&7993409&8199597&8462981&9166865&9834244&9859938&10203101&11741197&11830454&11880644&12403489&13066514&13115700&13369537&13464827&13852872&13943409&15182055&15395398&15470216&16001361&17287491&17688704&18048408&18192399&18829352&19039607&19145247&19281305&20128890&20226094&20305663&20552021&21529713&22075726&27185208&27236921&27351925&29526279&31941490&31869403&29402293&28975602&29523850&28716248&29590102&30033078&25393788&26424969&25449608&21849968||||||Anemia+ClinVar+rs334&beta_Thalassemia+ClinVar+rs334&BETA-THALASSEMIA__DOMINANT_INCLUSION_BODY_TYPE+ClinVar+rs334&ClinVar:_phenotype_not_specified+ClinVar+rs334&ClinVar:_phenotype_not_specified+ClinVar+rs334&FETAL_HEMOGLOBIN_QUANTITATIVE_TRAIT_LOCUS_1+ClinVar+rs334&Hb_SS_disease+ClinVar+rs334&Hemoglobin_E+ClinVar+rs334&HEMOGLOBIN_G__MAKASSAR_+ClinVar+rs334&HEMOGLOBIN_JAMAICA_PLAIN+ClinVar+rs334&HEMOGLOBIN_S__ANTILLES_+ClinVar+rs334&HEMOGLOBIN_S__CAMEROON_+ClinVar+rs334&Hemoglobin_S+ClinVar+rs334&HEMOGLOBIN_S__PROVIDENCE_+ClinVar+rs334&HEMOGLOBIN_S__TRAVIS_+ClinVar+rs334&HEMOGLOBIN_ZIGUINCHOR+ClinVar+rs334&HEMOGLOBIN_ZIGUINCHOR+ClinVar+rs334&Inborn_genetic_diseases+ClinVar+rs334&Malaria__resistance_to+ClinVar+rs334&Sickle_cell_disease_and_related_diseases+ClinVar+rs334&Sickle_cell-Hemoglobin_O_Arab_disease+ClinVar+rs334&beta_0_Thalassemia+ClinVar+rs63749819&beta_Thalassemia+ClinVar+rs63749819&ClinVar:_phenotype_not_specified+ClinVar+rs63749819&ClinVar:_phenotype_not_specified+ClinVar+rs63749819&Hb_SS_disease+ClinVar+rs63749819&beta_Thalassemia+ClinVar+rs193922552&Blood_cell_traits_multivariate_analysis+NHGRI-EBI_GWAS_catalog+rs334&Estimated_glomerular_filtration_rate_in_diabetes+NHGRI-EBI_GWAS_catalog+rs334&Estimated_glomerular_filtration_rate_in_non-diabetics+NHGRI-EBI_GWAS_catalog+rs334&Glycated_hemoglobin_levels+NHGRI-EBI_GWAS_catalog+rs334&Hematocrit+NHGRI-EBI_GWAS_catalog+rs334&Hemoglobin_A1_C__levels+NHGRI-EBI_GWAS_catalog+rs334&Lymphocyte_counts+NHGRI-EBI_GWAS_catalog+rs334&Malaria+NHGRI-EBI_GWAS_catalog+rs334&Malaria+NHGRI-EBI_GWAS_catalog+rs334&Mean_corpuscular_hemoglobin_concentration+NHGRI-EBI_GWAS_catalog+rs334&Mean_corpuscular_hemoglobin+NHGRI-EBI_GWAS_catalog+rs334&Mean_corpuscular_volume+NHGRI-EBI_GWAS_catalog+rs334&Red_cell_distribution_width+NHGRI-EBI_GWAS_catalog+rs334&Red_cell_distribution_width+NHGRI-EBI_GWAS_catalog+rs334&Severe_malaria+NHGRI-EBI_GWAS_catalog+rs334&Urate_levels+NHGRI-EBI_GWAS_catalog+rs334&Urinary_albumin-to-creatinine_ratio+NHGRI-EBI_GWAS_catalog+rs334&Urinary_albumin-to-creatinine_ratio+NHGRI-EBI_GWAS_catalog+rs334,C|missense_variant|MODERATE|HBB|ENSG00000244734|Transcript|ENST00000485743.1|protein_coding|1/2||||71|20|7|E/G|gAg/gGg|rs334&CD830010&CM097155&CM880038||-1||HGNC|HGNC:4827|||1||deleterious(0.04)|possibly_damaging(0.449)|||||||||1&1&1&1|25741868&20585394&21992066&20556870&24592274&22905743&23316245&19465909&25805752&25087612&21867552&22615793&22957039&23144702&29033373&17668374&22947458&24934404&26744416&28912365&26215182&26314886&28453575&31448710&28067620&22673309&19223928&23696099&31213470&24626632&27022141&27219052&81926&893143&909565&1225575&1301203&1376298&1634360&1986365&2189492&2296310&2579336&2891298&2893541&2898142&2898460&2930724&3048433&3191036&3354556&3467311&3690667&3752087&3821796&4232783&5069596&5490239&5509617&5658717&5928902&6166632&6268660&6272289&6280057&6285354&6583683&6584911&7993409&8199597&8462981&9166865&9834244&9859938&10203101&11741197&11830454&11880644&12403489&13066514&13115700&13369537&13464827&13852872&13943409&15182055&15395398&15470216&16001361&17287491&17688704&18048408&18192399&18829352&19039607&19145247&19281305&20128890&20226094&20305663&20552021&21529713&22075726&27185208&27236921&27351925&29526279&31941490&31869403&29402293&28975602&29523850&28716248&29590102&30033078&25393788&26424969&25449608&21849968||||||Anemia+ClinVar+rs334&beta_Thalassemia+ClinVar+rs334&BETA-THALASSEMIA__DOMINANT_INCLUSION_BODY_TYPE+ClinVar+rs334&ClinVar:_phenotype_not_specified+ClinVar+rs334&ClinVar:_phenotype_not_specified+ClinVar+rs334&FETAL_HEMOGLOBIN_QUANTITATIVE_TRAIT_LOCUS_1+ClinVar+rs334&Hb_SS_disease+ClinVar+rs334&Hemoglobin_E+ClinVar+rs334&HEMOGLOBIN_G__MAKASSAR_+ClinVar+rs334&HEMOGLOBIN_JAMAICA_PLAIN+ClinVar+rs334&HEMOGLOBIN_S__ANTILLES_+ClinVar+rs334&HEMOGLOBIN_S__CAMEROON_+ClinVar+rs334&Hemoglobin_S+ClinVar+rs334&HEMOGLOBIN_S__PROVIDENCE_+ClinVar+rs334&HEMOGLOBIN_S__TRAVIS_+ClinVar+rs334&HEMOGLOBIN_ZIGUINCHOR+ClinVar+rs334&HEMOGLOBIN_ZIGUINCHOR+ClinVar+rs334&Inborn_genetic_diseases+ClinVar+rs334&Malaria__resistance_to+ClinVar+rs334&Sickle_cell_disease_and_related_diseases+ClinVar+rs334&Sickle_cell-Hemoglobin_O_Arab_disease+ClinVar+rs334&beta_0_Thalassemia+ClinVar+rs63749819&beta_Thalassemia+ClinVar+rs63749819&ClinVar:_phenotype_not_specified+ClinVar+rs63749819&ClinVar:_phenotype_not_specified+ClinVar+rs63749819&Hb_SS_disease+ClinVar+rs63749819&beta_Thalassemia+ClinVar+rs193922552&Blood_cell_traits_multivariate_analysis+NHGRI-EBI_GWAS_catalog+rs334&Estimated_glomerular_filtration_rate_in_diabetes+NHGRI-EBI_GWAS_catalog+rs334&Estimated_glomerular_filtration_rate_in_non-diabetics+NHGRI-EBI_GWAS_catalog+rs334&Glycated_hemoglobin_levels+NHGRI-EBI_GWAS_catalog+rs334&Hematocrit+NHGRI-EBI_GWAS_catalog+rs334&Hemoglobin_A1_C__levels+NHGRI-EBI_GWAS_catalog+rs334&Lymphocyte_counts+NHGRI-EBI_GWAS_catalog+rs334&Malaria+NHGRI-EBI_GWAS_catalog+rs334&Malaria+NHGRI-EBI_GWAS_catalog+rs334&Mean_corpuscular_hemoglobin_concentration+NHGRI-EBI_GWAS_catalog+rs334&Mean_corpuscular_hemoglobin+NHGRI-EBI_GWAS_catalog+rs334&Mean_corpuscular_volume+NHGRI-EBI_GWAS_catalog+rs334&Red_cell_distribution_width+NHGRI-EBI_GWAS_catalog+rs334&Red_cell_distribution_width+NHGRI-EBI_GWAS_catalog+rs334&Severe_malaria+NHGRI-EBI_GWAS_catalog+rs334&Urate_levels+NHGRI-EBI_GWAS_catalog+rs334&Urinary_albumin-to-creatinine_ratio+NHGRI-EBI_GWAS_catalog+rs334&Urinary_albumin-to-creatinine_ratio+NHGRI-EBI_GWAS_catalog+rs334,G|missense_variant|MODERATE|HBB|ENSG00000244734|Transcript|ENST00000485743.1|protein_coding|1/2||||71|20|7|E/A|gAg/gCg|rs334&CD830010&CM097155&CM880038||-1||HGNC|HGNC:4827|||1||tolerated(0.31)|benign(0.369)|||||||other||1&1&1&1|25741868&20585394&21992066&20556870&24592274&22905743&23316245&19465909&25805752&25087612&21867552&22615793&22957039&23144702&29033373&17668374&22947458&24934404&26744416&28912365&26215182&26314886&28453575&31448710&28067620&22673309&19223928&23696099&31213470&24626632&27022141&27219052&81926&893143&909565&1225575&1301203&1376298&1634360&1986365&2189492&2296310&2579336&2891298&2893541&2898142&2898460&2930724&3048433&3191036&3354556&3467311&3690667&3752087&3821796&4232783&5069596&5490239&5509617&5658717&5928902&6166632&6268660&6272289&6280057&6285354&6583683&6584911&7993409&8199597&8462981&9166865&9834244&9859938&10203101&11741197&11830454&11880644&12403489&13066514&13115700&13369537&13464827&13852872&13943409&15182055&15395398&15470216&16001361&17287491&17688704&18048408&18192399&18829352&19039607&19145247&19281305&20128890&20226094&20305663&20552021&21529713&22075726&27185208&27236921&27351925&29526279&31941490&31869403&29402293&28975602&29523850&28716248&29590102&30033078&25393788&26424969&25449608&21849968||||||Anemia+ClinVar+rs334&beta_Thalassemia+ClinVar+rs334&BETA-THALASSEMIA__DOMINANT_INCLUSION_BODY_TYPE+ClinVar+rs334&ClinVar:_phenotype_not_specified+ClinVar+rs334&ClinVar:_phenotype_not_specified+ClinVar+rs334&FETAL_HEMOGLOBIN_QUANTITATIVE_TRAIT_LOCUS_1+ClinVar+rs334&Hb_SS_disease+ClinVar+rs334&Hemoglobin_E+ClinVar+rs334&HEMOGLOBIN_G__MAKASSAR_+ClinVar+rs334&HEMOGLOBIN_JAMAICA_PLAIN+ClinVar+rs334&HEMOGLOBIN_S__ANTILLES_+ClinVar+rs334&HEMOGLOBIN_S__CAMEROON_+ClinVar+rs334&Hemoglobin_S+ClinVar+rs334&HEMOGLOBIN_S__PROVIDENCE_+ClinVar+rs334&HEMOGLOBIN_S__TRAVIS_+ClinVar+rs334&HEMOGLOBIN_ZIGUINCHOR+ClinVar+rs334&HEMOGLOBIN_ZIGUINCHOR+ClinVar+rs334&Inborn_genetic_diseases+ClinVar+rs334&Malaria__resistance_to+ClinVar+rs334&Sickle_cell_disease_and_related_diseases+ClinVar+rs334&Sickle_cell-Hemoglobin_O_Arab_disease+ClinVar+rs334&beta_0_Thalassemia+ClinVar+rs63749819&beta_Thalassemia+ClinVar+rs63749819&ClinVar:_phenotype_not_specified+ClinVar+rs63749819&ClinVar:_phenotype_not_specified+ClinVar+rs63749819&Hb_SS_disease+ClinVar+rs63749819&beta_Thalassemia+ClinVar+rs193922552&Blood_cell_traits_multivariate_analysis+NHGRI-EBI_GWAS_catalog+rs334&Estimated_glomerular_filtration_rate_in_diabetes+NHGRI-EBI_GWAS_catalog+rs334&Estimated_glomerular_filtration_rate_in_non-diabetics+NHGRI-EBI_GWAS_catalog+rs334&Glycated_hemoglobin_levels+NHGRI-EBI_GWAS_catalog+rs334&Hematocrit+NHGRI-EBI_GWAS_catalog+rs334&Hemoglobin_A1_C__levels+NHGRI-EBI_GWAS_catalog+rs334&Lymphocyte_counts+NHGRI-EBI_GWAS_catalog+rs334&Malaria+NHGRI-EBI_GWAS_catalog+rs334&Malaria+NHGRI-EBI_GWAS_catalog+rs334&Mean_corpuscular_hemoglobin_concentration+NHGRI-EBI_GWAS_catalog+rs334&Mean_corpuscular_hemoglobin+NHGRI-EBI_GWAS_catalog+rs334&Mean_corpuscular_volume+NHGRI-EBI_GWAS_catalog+rs334&Red_cell_distribution_width+NHGRI-EBI_GWAS_catalog+rs334&Red_cell_distribution_width+NHGRI-EBI_GWAS_catalog+rs334&Severe_malaria+NHGRI-EBI_GWAS_catalog+rs334&Urate_levels+NHGRI-EBI_GWAS_catalog+rs334&Urinary_albumin-to-creatinine_ratio+NHGRI-EBI_GWAS_catalog+rs334&Urinary_albumin-to-creatinine_ratio+NHGRI-EBI_GWAS_catalog+rs334,A|missense_variant&NMD_transcript_variant|MODERATE|HBB|ENSG00000244734|Transcript|ENST00000633227.1|nonsense_mediated_decay|1/3||||70|20|7|E/V|gAg/gTg|rs334&CD830010&CM097155&CM880038||-1||HGNC|HGNC:4827|||3||deleterious_low_confidence(0)|benign(0.054)|0.0274|0.0998|0.0072|0|0|0|protective&pathogenic&other&likely_benign&conflicting_interpretations_of_pathogenicity||1&1&1&1|25741868&20585394&21992066&20556870&24592274&22905743&23316245&19465909&25805752&25087612&21867552&22615793&22957039&23144702&29033373&17668374&22947458&24934404&26744416&28912365&26215182&26314886&28453575&31448710&28067620&22673309&19223928&23696099&31213470&24626632&27022141&27219052&81926&893143&909565&1225575&1301203&1376298&1634360&1986365&2189492&2296310&2579336&2891298&2893541&2898142&2898460&2930724&3048433&3191036&3354556&3467311&3690667&3752087&3821796&4232783&5069596&5490239&5509617&5658717&5928902&6166632&6268660&6272289&6280057&6285354&6583683&6584911&7993409&8199597&8462981&9166865&9834244&9859938&10203101&11741197&11830454&11880644&12403489&13066514&13115700&13369537&13464827&13852872&13943409&15182055&15395398&15470216&16001361&17287491&17688704&18048408&18192399&18829352&19039607&19145247&19281305&20128890&20226094&20305663&20552021&21529713&22075726&27185208&27236921&27351925&29526279&31941490&31869403&29402293&28975602&29523850&28716248&29590102&30033078&25393788&26424969&25449608&21849968||||||Anemia+ClinVar+rs334&beta_Thalassemia+ClinVar+rs334&BETA-THALASSEMIA__DOMINANT_INCLUSION_BODY_TYPE+ClinVar+rs334&ClinVar:_phenotype_not_specified+ClinVar+rs334&ClinVar:_phenotype_not_specified+ClinVar+rs334&FETAL_HEMOGLOBIN_QUANTITATIVE_TRAIT_LOCUS_1+ClinVar+rs334&Hb_SS_disease+ClinVar+rs334&Hemoglobin_E+ClinVar+rs334&HEMOGLOBIN_G__MAKASSAR_+ClinVar+rs334&HEMOGLOBIN_JAMAICA_PLAIN+ClinVar+rs334&HEMOGLOBIN_S__ANTILLES_+ClinVar+rs334&HEMOGLOBIN_S__CAMEROON_+ClinVar+rs334&Hemoglobin_S+ClinVar+rs334&HEMOGLOBIN_S__PROVIDENCE_+ClinVar+rs334&HEMOGLOBIN_S__TRAVIS_+ClinVar+rs334&HEMOGLOBIN_ZIGUINCHOR+ClinVar+rs334&HEMOGLOBIN_ZIGUINCHOR+ClinVar+rs334&Inborn_genetic_diseases+ClinVar+rs334&Malaria__resistance_to+ClinVar+rs334&Sickle_cell_disease_and_related_diseases+ClinVar+rs334&Sickle_cell-Hemoglobin_O_Arab_disease+ClinVar+rs334&beta_0_Thalassemia+ClinVar+rs63749819&beta_Thalassemia+ClinVar+rs63749819&ClinVar:_phenotype_not_specified+ClinVar+rs63749819&ClinVar:_phenotype_not_specified+ClinVar+rs63749819&Hb_SS_disease+ClinVar+rs63749819&beta_Thalassemia+ClinVar+rs193922552&Blood_cell_traits_multivariate_analysis+NHGRI-EBI_GWAS_catalog+rs334&Estimated_glomerular_filtration_rate_in_diabetes+NHGRI-EBI_GWAS_catalog+rs334&Estimated_glomerular_filtration_rate_in_non-diabetics+NHGRI-EBI_GWAS_catalog+rs334&Glycated_hemoglobin_levels+NHGRI-EBI_GWAS_catalog+rs334&Hematocrit+NHGRI-EBI_GWAS_catalog+rs334&Hemoglobin_A1_C__levels+NHGRI-EBI_GWAS_catalog+rs334&Lymphocyte_counts+NHGRI-EBI_GWAS_catalog+rs334&Malaria+NHGRI-EBI_GWAS_catalog+rs334&Malaria+NHGRI-EBI_GWAS_catalog+rs334&Mean_corpuscular_hemoglobin_concentration+NHGRI-EBI_GWAS_catalog+rs334&Mean_corpuscular_hemoglobin+NHGRI-EBI_GWAS_catalog+rs334&Mean_corpuscular_volume+NHGRI-EBI_GWAS_catalog+rs334&Red_cell_distribution_width+NHGRI-EBI_GWAS_catalog+rs334&Red_cell_distribution_width+NHGRI-EBI_GWAS_catalog+rs334&Severe_malaria+NHGRI-EBI_GWAS_catalog+rs334&Urate_levels+NHGRI-EBI_GWAS_catalog+rs334&Urinary_albumin-to-creatinine_ratio+NHGRI-EBI_GWAS_catalog+rs334&Urinary_albumin-to-creatinine_ratio+NHGRI-EBI_GWAS_catalog+rs334,C|missense_variant&NMD_transcript_variant|MODERATE|HBB|ENSG00000244734|Transcript|ENST00000633227.1|nonsense_mediated_decay|1/3||||70|20|7|E/G|gAg/gGg|rs334&CD830010&CM097155&CM880038||-1||HGNC|HGNC:4827|||3||deleterious_low_confidence(0)|benign(0.001)|||||||||1&1&1&1|25741868&20585394&21992066&20556870&24592274&22905743&23316245&19465909&25805752&25087612&21867552&22615793&22957039&23144702&29033373&17668374&22947458&24934404&26744416&28912365&26215182&26314886&28453575&31448710&28067620&22673309&19223928&23696099&31213470&24626632&27022141&27219052&81926&893143&909565&1225575&1301203&1376298&1634360&1986365&2189492&2296310&2579336&2891298&2893541&2898142&2898460&2930724&3048433&3191036&3354556&3467311&3690667&3752087&3821796&4232783&5069596&5490239&5509617&5658717&5928902&6166632&6268660&6272289&6280057&6285354&6583683&6584911&7993409&8199597&8462981&9166865&9834244&9859938&10203101&11741197&11830454&11880644&12403489&13066514&13115700&13369537&13464827&13852872&13943409&15182055&15395398&15470216&16001361&17287491&17688704&18048408&18192399&18829352&19039607&19145247&19281305&20128890&20226094&20305663&20552021&21529713&22075726&27185208&27236921&27351925&29526279&31941490&31869403&29402293&28975602&29523850&28716248&29590102&30033078&25393788&26424969&25449608&21849968||||||Anemia+ClinVar+rs334&beta_Thalassemia+ClinVar+rs334&BETA-THALASSEMIA__DOMINANT_INCLUSION_BODY_TYPE+ClinVar+rs334&ClinVar:_phenotype_not_specified+ClinVar+rs334&ClinVar:_phenotype_not_specified+ClinVar+rs334&FETAL_HEMOGLOBIN_QUANTITATIVE_TRAIT_LOCUS_1+ClinVar+rs334&Hb_SS_disease+ClinVar+rs334&Hemoglobin_E+ClinVar+rs334&HEMOGLOBIN_G__MAKASSAR_+ClinVar+rs334&HEMOGLOBIN_JAMAICA_PLAIN+ClinVar+rs334&HEMOGLOBIN_S__ANTILLES_+ClinVar+rs334&HEMOGLOBIN_S__CAMEROON_+ClinVar+rs334&Hemoglobin_S+ClinVar+rs334&HEMOGLOBIN_S__PROVIDENCE_+ClinVar+rs334&HEMOGLOBIN_S__TRAVIS_+ClinVar+rs334&HEMOGLOBIN_ZIGUINCHOR+ClinVar+rs334&HEMOGLOBIN_ZIGUINCHOR+ClinVar+rs334&Inborn_genetic_diseases+ClinVar+rs334&Malaria__resistance_to+ClinVar+rs334&Sickle_cell_disease_and_related_diseases+ClinVar+rs334&Sickle_cell-Hemoglobin_O_Arab_disease+ClinVar+rs334&beta_0_Thalassemia+ClinVar+rs63749819&beta_Thalassemia+ClinVar+rs63749819&ClinVar:_phenotype_not_specified+ClinVar+rs63749819&ClinVar:_phenotype_not_specified+ClinVar+rs63749819&Hb_SS_disease+ClinVar+rs63749819&beta_Thalassemia+ClinVar+rs193922552&Blood_cell_traits_multivariate_analysis+NHGRI-EBI_GWAS_catalog+rs334&Estimated_glomerular_filtration_rate_in_diabetes+NHGRI-EBI_GWAS_catalog+rs334&Estimated_glomerular_filtration_rate_in_non-diabetics+NHGRI-EBI_GWAS_catalog+rs334&Glycated_hemoglobin_levels+NHGRI-EBI_GWAS_catalog+rs334&Hematocrit+NHGRI-EBI_GWAS_catalog+rs334&Hemoglobin_A1_C__levels+NHGRI-EBI_GWAS_catalog+rs334&Lymphocyte_counts+NHGRI-EBI_GWAS_catalog+rs334&Malaria+NHGRI-EBI_GWAS_catalog+rs334&Malaria+NHGRI-EBI_GWAS_catalog+rs334&Mean_corpuscular_hemoglobin_concentration+NHGRI-EBI_GWAS_catalog+rs334&Mean_corpuscular_hemoglobin+NHGRI-EBI_GWAS_catalog+rs334&Mean_corpuscular_volume+NHGRI-EBI_GWAS_catalog+rs334&Red_cell_distribution_width+NHGRI-EBI_GWAS_catalog+rs334&Red_cell_distribution_width+NHGRI-EBI_GWAS_catalog+rs334&Severe_malaria+NHGRI-EBI_GWAS_catalog+rs334&Urate_levels+NHGRI-EBI_GWAS_catalog+rs334&Urinary_albumin-to-creatinine_ratio+NHGRI-EBI_GWAS_catalog+rs334&Urinary_albumin-to-creatinine_ratio+NHGRI-EBI_GWAS_catalog+rs334,G|missense_variant&NMD_transcript_variant|MODERATE|HBB|ENSG00000244734|Transcript|ENST00000633227.1|nonsense_mediated_decay|1/3||||70|20|7|E/A|gAg/gCg|rs334&CD830010&CM097155&CM880038||-1||HGNC|HGNC:4827|||3||deleterious_low_confidence(0)|benign(0)|||||||other||1&1&1&1|25741868&20585394&21992066&20556870&24592274&22905743&23316245&19465909&25805752&25087612&21867552&22615793&22957039&23144702&29033373&17668374&22947458&24934404&26744416&28912365&26215182&26314886&28453575&31448710&28067620&22673309&19223928&23696099&31213470&24626632&27022141&27219052&81926&893143&909565&1225575&1301203&1376298&1634360&1986365&2189492&2296310&2579336&2891298&2893541&2898142&2898460&2930724&3048433&3191036&3354556&3467311&3690667&3752087&3821796&4232783&5069596&5490239&5509617&5658717&5928902&6166632&6268660&6272289&6280057&6285354&6583683&6584911&7993409&8199597&8462981&9166865&9834244&9859938&10203101&11741197&11830454&11880644&12403489&13066514&13115700&13369537&13464827&13852872&13943409&15182055&15395398&15470216&16001361&17287491&17688704&18048408&18192399&18829352&19039607&19145247&19281305&20128890&20226094&20305663&20552021&21529713&22075726&27185208&27236921&27351925&29526279&31941490&31869403&29402293&28975602&29523850&28716248&29590102&30033078&25393788&26424969&25449608&21849968||||||Anemia+ClinVar+rs334&beta_Thalassemia+ClinVar+rs334&BETA-THALASSEMIA__DOMINANT_INCLUSION_BODY_TYPE+ClinVar+rs334&ClinVar:_phenotype_not_specified+ClinVar+rs334&ClinVar:_phenotype_not_specified+ClinVar+rs334&FETAL_HEMOGLOBIN_QUANTITATIVE_TRAIT_LOCUS_1+ClinVar+rs334&Hb_SS_disease+ClinVar+rs334&Hemoglobin_E+ClinVar+rs334&HEMOGLOBIN_G__MAKASSAR_+ClinVar+rs334&HEMOGLOBIN_JAMAICA_PLAIN+ClinVar+rs334&HEMOGLOBIN_S__ANTILLES_+ClinVar+rs334&HEMOGLOBIN_S__CAMEROON_+ClinVar+rs334&Hemoglobin_S+ClinVar+rs334&HEMOGLOBIN_S__PROVIDENCE_+ClinVar+rs334&HEMOGLOBIN_S__TRAVIS_+ClinVar+rs334&HEMOGLOBIN_ZIGUINCHOR+ClinVar+rs334&HEMOGLOBIN_ZIGUINCHOR+ClinVar+rs334&Inborn_genetic_diseases+ClinVar+rs334&Malaria__resistance_to+ClinVar+rs334&Sickle_cell_disease_and_related_diseases+ClinVar+rs334&Sickle_cell-Hemoglobin_O_Arab_disease+ClinVar+rs334&beta_0_Thalassemia+ClinVar+rs63749819&beta_Thalassemia+ClinVar+rs63749819&ClinVar:_phenotype_not_specified+ClinVar+rs63749819&ClinVar:_phenotype_not_specified+ClinVar+rs63749819&Hb_SS_disease+ClinVar+rs63749819&beta_Thalassemia+ClinVar+rs193922552&Blood_cell_traits_multivariate_analysis+NHGRI-EBI_GWAS_catalog+rs334&Estimated_glomerular_filtration_rate_in_diabetes+NHGRI-EBI_GWAS_catalog+rs334&Estimated_glomerular_filtration_rate_in_non-diabetics+NHGRI-EBI_GWAS_catalog+rs334&Glycated_hemoglobin_levels+NHGRI-EBI_GWAS_catalog+rs334&Hematocrit+NHGRI-EBI_GWAS_catalog+rs334&Hemoglobin_A1_C__levels+NHGRI-EBI_GWAS_catalog+rs334&Lymphocyte_counts+NHGRI-EBI_GWAS_catalog+rs334&Malaria+NHGRI-EBI_GWAS_catalog+rs334&Malaria+NHGRI-EBI_GWAS_catalog+rs334&Mean_corpuscular_hemoglobin_concentration+NHGRI-EBI_GWAS_catalog+rs334&Mean_corpuscular_hemoglobin+NHGRI-EBI_GWAS_catalog+rs334&Mean_corpuscular_volume+NHGRI-EBI_GWAS_catalog+rs334&Red_cell_distribution_width+NHGRI-EBI_GWAS_catalog+rs334&Red_cell_distribution_width+NHGRI-EBI_GWAS_catalog+rs334&Severe_malaria+NHGRI-EBI_GWAS_catalog+rs334&Urate_levels+NHGRI-EBI_GWAS_catalog+rs334&Urinary_albumin-to-creatinine_ratio+NHGRI-EBI_GWAS_catalog+rs334&Urinary_albumin-to-creatinine_ratio+NHGRI-EBI_GWAS_catalog+rs334,A|upstream_gene_variant|MODIFIER||ENSG00000285498|Transcript|ENST00000644706.1|TEC||||||||||rs334&CD830010&CM097155&CM880038|1541|-1||||||||||0.0274|0.0998|0.0072|0|0|0|protective&pathogenic&other&likely_benign&conflicting_interpretations_of_pathogenicity||1&1&1&1|25741868&20585394&21992066&20556870&24592274&22905743&23316245&19465909&25805752&25087612&21867552&22615793&22957039&23144702&29033373&17668374&22947458&24934404&26744416&28912365&26215182&26314886&28453575&31448710&28067620&22673309&19223928&23696099&31213470&24626632&27022141&27219052&81926&893143&909565&1225575&1301203&1376298&1634360&1986365&2189492&2296310&2579336&2891298&2893541&2898142&2898460&2930724&3048433&3191036&3354556&3467311&3690667&3752087&3821796&4232783&5069596&5490239&5509617&5658717&5928902&6166632&6268660&6272289&6280057&6285354&6583683&6584911&7993409&8199597&8462981&9166865&9834244&9859938&10203101&11741197&11830454&11880644&12403489&13066514&13115700&13369537&13464827&13852872&13943409&15182055&15395398&15470216&16001361&17287491&17688704&18048408&18192399&18829352&19039607&19145247&19281305&20128890&20226094&20305663&20552021&21529713&22075726&27185208&27236921&27351925&29526279&31941490&31869403&29402293&28975602&29523850&28716248&29590102&30033078&25393788&26424969&25449608&21849968||||||Anemia+ClinVar+rs334&beta_Thalassemia+ClinVar+rs334&BETA-THALASSEMIA__DOMINANT_INCLUSION_BODY_TYPE+ClinVar+rs334&ClinVar:_phenotype_not_specified+ClinVar+rs334&ClinVar:_phenotype_not_specified+ClinVar+rs334&FETAL_HEMOGLOBIN_QUANTITATIVE_TRAIT_LOCUS_1+ClinVar+rs334&Hb_SS_disease+ClinVar+rs334&Hemoglobin_E+ClinVar+rs334&HEMOGLOBIN_G__MAKASSAR_+ClinVar+rs334&HEMOGLOBIN_JAMAICA_PLAIN+ClinVar+rs334&HEMOGLOBIN_S__ANTILLES_+ClinVar+rs334&HEMOGLOBIN_S__CAMEROON_+ClinVar+rs334&Hemoglobin_S+ClinVar+rs334&HEMOGLOBIN_S__PROVIDENCE_+ClinVar+rs334&HEMOGLOBIN_S__TRAVIS_+ClinVar+rs334&HEMOGLOBIN_ZIGUINCHOR+ClinVar+rs334&HEMOGLOBIN_ZIGUINCHOR+ClinVar+rs334&Inborn_genetic_diseases+ClinVar+rs334&Malaria__resistance_to+ClinVar+rs334&Sickle_cell_disease_and_related_diseases+ClinVar+rs334&Sickle_cell-Hemoglobin_O_Arab_disease+ClinVar+rs334&beta_0_Thalassemia+ClinVar+rs63749819&beta_Thalassemia+ClinVar+rs63749819&ClinVar:_phenotype_not_specified+ClinVar+rs63749819&ClinVar:_phenotype_not_specified+ClinVar+rs63749819&Hb_SS_disease+ClinVar+rs63749819&beta_Thalassemia+ClinVar+rs193922552&Blood_cell_traits_multivariate_analysis+NHGRI-EBI_GWAS_catalog+rs334&Estimated_glomerular_filtration_rate_in_diabetes+NHGRI-EBI_GWAS_catalog+rs334&Estimated_glomerular_filtration_rate_in_non-diabetics+NHGRI-EBI_GWAS_catalog+rs334&Glycated_hemoglobin_levels+NHGRI-EBI_GWAS_catalog+rs334&Hematocrit+NHGRI-EBI_GWAS_catalog+rs334&Hemoglobin_A1_C__levels+NHGRI-EBI_GWAS_catalog+rs334&Lymphocyte_counts+NHGRI-EBI_GWAS_catalog+rs334&Malaria+NHGRI-EBI_GWAS_catalog+rs334&Malaria+NHGRI-EBI_GWAS_catalog+rs334&Mean_corpuscular_hemoglobin_concentration+NHGRI-EBI_GWAS_catalog+rs334&Mean_corpuscular_hemoglobin+NHGRI-EBI_GWAS_catalog+rs334&Mean_corpuscular_volume+NHGRI-EBI_GWAS_catalog+rs334&Red_cell_distribution_width+NHGRI-EBI_GWAS_catalog+rs334&Red_cell_distribution_width+NHGRI-EBI_GWAS_catalog+rs334&Severe_malaria+NHGRI-EBI_GWAS_catalog+rs334&Urate_levels+NHGRI-EBI_GWAS_catalog+rs334&Urinary_albumin-to-creatinine_ratio+NHGRI-EBI_GWAS_catalog+rs334&Urinary_albumin-to-creatinine_ratio+NHGRI-EBI_GWAS_catalog+rs334,C|upstream_gene_variant|MODIFIER||ENSG00000285498|Transcript|ENST00000644706.1|TEC||||||||||rs334&CD830010&CM097155&CM880038|1541|-1||||||||||||||||||1&1&1&1|25741868&20585394&21992066&20556870&24592274&22905743&23316245&19465909&25805752&25087612&21867552&22615793&22957039&23144702&29033373&17668374&22947458&24934404&26744416&28912365&26215182&26314886&28453575&31448710&28067620&22673309&19223928&23696099&31213470&24626632&27022141&27219052&81926&893143&909565&1225575&1301203&1376298&1634360&1986365&2189492&2296310&2579336&2891298&2893541&2898142&2898460&2930724&3048433&3191036&3354556&3467311&3690667&3752087&3821796&4232783&5069596&5490239&5509617&5658717&5928902&6166632&6268660&6272289&6280057&6285354&6583683&6584911&7993409&8199597&8462981&9166865&9834244&9859938&10203101&11741197&11830454&11880644&12403489&13066514&13115700&13369537&13464827&13852872&13943409&15182055&15395398&15470216&16001361&17287491&17688704&18048408&18192399&18829352&19039607&19145247&19281305&20128890&20226094&20305663&20552021&21529713&22075726&27185208&27236921&27351925&29526279&31941490&31869403&29402293&28975602&29523850&28716248&29590102&30033078&25393788&26424969&25449608&21849968||||||Anemia+ClinVar+rs334&beta_Thalassemia+ClinVar+rs334&BETA-THALASSEMIA__DOMINANT_INCLUSION_BODY_TYPE+ClinVar+rs334&ClinVar:_phenotype_not_specified+ClinVar+rs334&ClinVar:_phenotype_not_specified+ClinVar+rs334&FETAL_HEMOGLOBIN_QUANTITATIVE_TRAIT_LOCUS_1+ClinVar+rs334&Hb_SS_disease+ClinVar+rs334&Hemoglobin_E+ClinVar+rs334&HEMOGLOBIN_G__MAKASSAR_+ClinVar+rs334&HEMOGLOBIN_JAMAICA_PLAIN+ClinVar+rs334&HEMOGLOBIN_S__ANTILLES_+ClinVar+rs334&HEMOGLOBIN_S__CAMEROON_+ClinVar+rs334&Hemoglobin_S+ClinVar+rs334&HEMOGLOBIN_S__PROVIDENCE_+ClinVar+rs334&HEMOGLOBIN_S__TRAVIS_+ClinVar+rs334&HEMOGLOBIN_ZIGUINCHOR+ClinVar+rs334&HEMOGLOBIN_ZIGUINCHOR+ClinVar+rs334&Inborn_genetic_diseases+ClinVar+rs334&Malaria__resistance_to+ClinVar+rs334&Sickle_cell_disease_and_related_diseases+ClinVar+rs334&Sickle_cell-Hemoglobin_O_Arab_disease+ClinVar+rs334&beta_0_Thalassemia+ClinVar+rs63749819&beta_Thalassemia+ClinVar+rs63749819&ClinVar:_phenotype_not_specified+ClinVar+rs63749819&ClinVar:_phenotype_not_specified+ClinVar+rs63749819&Hb_SS_disease+ClinVar+rs63749819&beta_Thalassemia+ClinVar+rs193922552&Blood_cell_traits_multivariate_analysis+NHGRI-EBI_GWAS_catalog+rs334&Estimated_glomerular_filtration_rate_in_diabetes+NHGRI-EBI_GWAS_catalog+rs334&Estimated_glomerular_filtration_rate_in_non-diabetics+NHGRI-EBI_GWAS_catalog+rs334&Glycated_hemoglobin_levels+NHGRI-EBI_GWAS_catalog+rs334&Hematocrit+NHGRI-EBI_GWAS_catalog+rs334&Hemoglobin_A1_C__levels+NHGRI-EBI_GWAS_catalog+rs334&Lymphocyte_counts+NHGRI-EBI_GWAS_catalog+rs334&Malaria+NHGRI-EBI_GWAS_catalog+rs334&Malaria+NHGRI-EBI_GWAS_catalog+rs334&Mean_corpuscular_hemoglobin_concentration+NHGRI-EBI_GWAS_catalog+rs334&Mean_corpuscular_hemoglobin+NHGRI-EBI_GWAS_catalog+rs334&Mean_corpuscular_volume+NHGRI-EBI_GWAS_catalog+rs334&Red_cell_distribution_width+NHGRI-EBI_GWAS_catalog+rs334&Red_cell_distribution_width+NHGRI-EBI_GWAS_catalog+rs334&Severe_malaria+NHGRI-EBI_GWAS_catalog+rs334&Urate_levels+NHGRI-EBI_GWAS_catalog+rs334&Urinary_albumin-to-creatinine_ratio+NHGRI-EBI_GWAS_catalog+rs334&Urinary_albumin-to-creatinine_ratio+NHGRI-EBI_GWAS_catalog+rs334,G|upstream_gene_variant|MODIFIER||ENSG00000285498|Transcript|ENST00000644706.1|TEC||||||||||rs334&CD830010&CM097155&CM880038|1541|-1||||||||||||||||other||1&1&1&1|25741868&20585394&21992066&20556870&24592274&22905743&23316245&19465909&25805752&25087612&21867552&22615793&22957039&23144702&29033373&17668374&22947458&24934404&26744416&28912365&26215182&26314886&28453575&31448710&28067620&22673309&19223928&23696099&31213470&24626632&27022141&27219052&81926&893143&909565&1225575&1301203&1376298&1634360&1986365&2189492&2296310&2579336&2891298&2893541&2898142&2898460&2930724&3048433&3191036&3354556&3467311&3690667&3752087&3821796&4232783&5069596&5490239&5509617&5658717&5928902&6166632&6268660&6272289&6280057&6285354&6583683&6584911&7993409&8199597&8462981&9166865&9834244&9859938&10203101&11741197&11830454&11880644&12403489&13066514&13115700&13369537&13464827&13852872&13943409&15182055&15395398&15470216&16001361&17287491&17688704&18048408&18192399&18829352&19039607&19145247&19281305&20128890&20226094&20305663&20552021&21529713&22075726&27185208&27236921&27351925&29526279&31941490&31869403&29402293&28975602&29523850&28716248&29590102&30033078&25393788&26424969&25449608&21849968||||||Anemia+ClinVar+rs334&beta_Thalassemia+ClinVar+rs334&BETA-THALASSEMIA__DOMINANT_INCLUSION_BODY_TYPE+ClinVar+rs334&ClinVar:_phenotype_not_specified+ClinVar+rs334&ClinVar:_phenotype_not_specified+ClinVar+rs334&FETAL_HEMOGLOBIN_QUANTITATIVE_TRAIT_LOCUS_1+ClinVar+rs334&Hb_SS_disease+ClinVar+rs334&Hemoglobin_E+ClinVar+rs334&HEMOGLOBIN_G__MAKASSAR_+ClinVar+rs334&HEMOGLOBIN_JAMAICA_PLAIN+ClinVar+rs334&HEMOGLOBIN_S__ANTILLES_+ClinVar+rs334&HEMOGLOBIN_S__CAMEROON_+ClinVar+rs334&Hemoglobin_S+ClinVar+rs334&HEMOGLOBIN_S__PROVIDENCE_+ClinVar+rs334&HEMOGLOBIN_S__TRAVIS_+ClinVar+rs334&HEMOGLOBIN_ZIGUINCHOR+ClinVar+rs334&HEMOGLOBIN_ZIGUINCHOR+ClinVar+rs334&Inborn_genetic_diseases+ClinVar+rs334&Malaria__resistance_to+ClinVar+rs334&Sickle_cell_disease_and_related_diseases+ClinVar+rs334&Sickle_cell-Hemoglobin_O_Arab_disease+ClinVar+rs334&beta_0_Thalassemia+ClinVar+rs63749819&beta_Thalassemia+ClinVar+rs63749819&ClinVar:_phenotype_not_specified+ClinVar+rs63749819&ClinVar:_phenotype_not_specified+ClinVar+rs63749819&Hb_SS_disease+ClinVar+rs63749819&beta_Thalassemia+ClinVar+rs193922552&Blood_cell_traits_multivariate_analysis+NHGRI-EBI_GWAS_catalog+rs334&Estimated_glomerular_filtration_rate_in_diabetes+NHGRI-EBI_GWAS_catalog+rs334&Estimated_glomerular_filtration_rate_in_non-diabetics+NHGRI-EBI_GWAS_catalog+rs334&Glycated_hemoglobin_levels+NHGRI-EBI_GWAS_catalog+rs334&Hematocrit+NHGRI-EBI_GWAS_catalog+rs334&Hemoglobin_A1_C__levels+NHGRI-EBI_GWAS_catalog+rs334&Lymphocyte_counts+NHGRI-EBI_GWAS_catalog+rs334&Malaria+NHGRI-EBI_GWAS_catalog+rs334&Malaria+NHGRI-EBI_GWAS_catalog+rs334&Mean_corpuscular_hemoglobin_concentration+NHGRI-EBI_GWAS_catalog+rs334&Mean_corpuscular_hemoglobin+NHGRI-EBI_GWAS_catalog+rs334&Mean_corpuscular_volume+NHGRI-EBI_GWAS_catalog+rs334&Red_cell_distribution_width+NHGRI-EBI_GWAS_catalog+rs334&Red_cell_distribution_width+NHGRI-EBI_GWAS_catalog+rs334&Severe_malaria+NHGRI-EBI_GWAS_catalog+rs334&Urate_levels+NHGRI-EBI_GWAS_catalog+rs334&Urinary_albumin-to-creatinine_ratio+NHGRI-EBI_GWAS_catalog+rs334&Urinary_albumin-to-creatinine_ratio+NHGRI-EBI_GWAS_catalog+rs334,A|missense_variant|MODERATE|HBB|ENSG00000244734|Transcript|ENST00000647020.1|protein_coding|1/3||||196|20|7|E/V|gAg/gTg|rs334&CD830010&CM097155&CM880038||-1||HGNC|HGNC:4827||||P1|deleterious(0.01)|benign(0.007)|0.0274|0.0998|0.0072|0|0|0|protective&pathogenic&other&likely_benign&conflicting_interpretations_of_pathogenicity||1&1&1&1|25741868&20585394&21992066&20556870&24592274&22905743&23316245&19465909&25805752&25087612&21867552&22615793&22957039&23144702&29033373&17668374&22947458&24934404&26744416&28912365&26215182&26314886&28453575&31448710&28067620&22673309&19223928&23696099&31213470&24626632&27022141&27219052&81926&893143&909565&1225575&1301203&1376298&1634360&1986365&2189492&2296310&2579336&2891298&2893541&2898142&2898460&2930724&3048433&3191036&3354556&3467311&3690667&3752087&3821796&4232783&5069596&5490239&5509617&5658717&5928902&6166632&6268660&6272289&6280057&6285354&6583683&6584911&7993409&8199597&8462981&9166865&9834244&9859938&10203101&11741197&11830454&11880644&12403489&13066514&13115700&13369537&13464827&13852872&13943409&15182055&15395398&15470216&16001361&17287491&17688704&18048408&18192399&18829352&19039607&19145247&19281305&20128890&20226094&20305663&20552021&21529713&22075726&27185208&27236921&27351925&29526279&31941490&31869403&29402293&28975602&29523850&28716248&29590102&30033078&25393788&26424969&25449608&21849968||||||Anemia+ClinVar+rs334&beta_Thalassemia+ClinVar+rs334&BETA-THALASSEMIA__DOMINANT_INCLUSION_BODY_TYPE+ClinVar+rs334&ClinVar:_phenotype_not_specified+ClinVar+rs334&ClinVar:_phenotype_not_specified+ClinVar+rs334&FETAL_HEMOGLOBIN_QUANTITATIVE_TRAIT_LOCUS_1+ClinVar+rs334&Hb_SS_disease+ClinVar+rs334&Hemoglobin_E+ClinVar+rs334&HEMOGLOBIN_G__MAKASSAR_+ClinVar+rs334&HEMOGLOBIN_JAMAICA_PLAIN+ClinVar+rs334&HEMOGLOBIN_S__ANTILLES_+ClinVar+rs334&HEMOGLOBIN_S__CAMEROON_+ClinVar+rs334&Hemoglobin_S+ClinVar+rs334&HEMOGLOBIN_S__PROVIDENCE_+ClinVar+rs334&HEMOGLOBIN_S__TRAVIS_+ClinVar+rs334&HEMOGLOBIN_ZIGUINCHOR+ClinVar+rs334&HEMOGLOBIN_ZIGUINCHOR+ClinVar+rs334&Inborn_genetic_diseases+ClinVar+rs334&Malaria__resistance_to+ClinVar+rs334&Sickle_cell_disease_and_related_diseases+ClinVar+rs334&Sickle_cell-Hemoglobin_O_Arab_disease+ClinVar+rs334&beta_0_Thalassemia+ClinVar+rs63749819&beta_Thalassemia+ClinVar+rs63749819&ClinVar:_phenotype_not_specified+ClinVar+rs63749819&ClinVar:_phenotype_not_specified+ClinVar+rs63749819&Hb_SS_disease+ClinVar+rs63749819&beta_Thalassemia+ClinVar+rs193922552&Blood_cell_traits_multivariate_analysis+NHGRI-EBI_GWAS_catalog+rs334&Estimated_glomerular_filtration_rate_in_diabetes+NHGRI-EBI_GWAS_catalog+rs334&Estimated_glomerular_filtration_rate_in_non-diabetics+NHGRI-EBI_GWAS_catalog+rs334&Glycated_hemoglobin_levels+NHGRI-EBI_GWAS_catalog+rs334&Hematocrit+NHGRI-EBI_GWAS_catalog+rs334&Hemoglobin_A1_C__levels+NHGRI-EBI_GWAS_catalog+rs334&Lymphocyte_counts+NHGRI-EBI_GWAS_catalog+rs334&Malaria+NHGRI-EBI_GWAS_catalog+rs334&Malaria+NHGRI-EBI_GWAS_catalog+rs334&Mean_corpuscular_hemoglobin_concentration+NHGRI-EBI_GWAS_catalog+rs334&Mean_corpuscular_hemoglobin+NHGRI-EBI_GWAS_catalog+rs334&Mean_corpuscular_volume+NHGRI-EBI_GWAS_catalog+rs334&Red_cell_distribution_width+NHGRI-EBI_GWAS_catalog+rs334&Red_cell_distribution_width+NHGRI-EBI_GWAS_catalog+rs334&Severe_malaria+NHGRI-EBI_GWAS_catalog+rs334&Urate_levels+NHGRI-EBI_GWAS_catalog+rs334&Urinary_albumin-to-creatinine_ratio+NHGRI-EBI_GWAS_catalog+rs334&Urinary_albumin-to-creatinine_ratio+NHGRI-EBI_GWAS_catalog+rs334,C|missense_variant|MODERATE|HBB|ENSG00000244734|Transcript|ENST00000647020.1|protein_coding|1/3||||196|20|7|E/G|gAg/gGg|rs334&CD830010&CM097155&CM880038||-1||HGNC|HGNC:4827||||P1|deleterious(0.05)|benign(0.009)|||||||||1&1&1&1|25741868&20585394&21992066&20556870&24592274&22905743&23316245&19465909&25805752&25087612&21867552&22615793&22957039&23144702&29033373&17668374&22947458&24934404&26744416&28912365&26215182&26314886&28453575&31448710&28067620&22673309&19223928&23696099&31213470&24626632&27022141&27219052&81926&893143&909565&1225575&1301203&1376298&1634360&1986365&2189492&2296310&2579336&2891298&2893541&2898142&2898460&2930724&3048433&3191036&3354556&3467311&3690667&3752087&3821796&4232783&5069596&5490239&5509617&5658717&5928902&6166632&6268660&6272289&6280057&6285354&6583683&6584911&7993409&8199597&8462981&9166865&9834244&9859938&10203101&11741197&11830454&11880644&12403489&13066514&13115700&13369537&13464827&13852872&13943409&15182055&15395398&15470216&16001361&17287491&17688704&18048408&18192399&18829352&19039607&19145247&19281305&20128890&20226094&20305663&20552021&21529713&22075726&27185208&27236921&27351925&29526279&31941490&31869403&29402293&28975602&29523850&28716248&29590102&30033078&25393788&26424969&25449608&21849968||||||Anemia+ClinVar+rs334&beta_Thalassemia+ClinVar+rs334&BETA-THALASSEMIA__DOMINANT_INCLUSION_BODY_TYPE+ClinVar+rs334&ClinVar:_phenotype_not_specified+ClinVar+rs334&ClinVar:_phenotype_not_specified+ClinVar+rs334&FETAL_HEMOGLOBIN_QUANTITATIVE_TRAIT_LOCUS_1+ClinVar+rs334&Hb_SS_disease+ClinVar+rs334&Hemoglobin_E+ClinVar+rs334&HEMOGLOBIN_G__MAKASSAR_+ClinVar+rs334&HEMOGLOBIN_JAMAICA_PLAIN+ClinVar+rs334&HEMOGLOBIN_S__ANTILLES_+ClinVar+rs334&HEMOGLOBIN_S__CAMEROON_+ClinVar+rs334&Hemoglobin_S+ClinVar+rs334&HEMOGLOBIN_S__PROVIDENCE_+ClinVar+rs334&HEMOGLOBIN_S__TRAVIS_+ClinVar+rs334&HEMOGLOBIN_ZIGUINCHOR+ClinVar+rs334&HEMOGLOBIN_ZIGUINCHOR+ClinVar+rs334&Inborn_genetic_diseases+ClinVar+rs334&Malaria__resistance_to+ClinVar+rs334&Sickle_cell_disease_and_related_diseases+ClinVar+rs334&Sickle_cell-Hemoglobin_O_Arab_disease+ClinVar+rs334&beta_0_Thalassemia+ClinVar+rs63749819&beta_Thalassemia+ClinVar+rs63749819&ClinVar:_phenotype_not_specified+ClinVar+rs63749819&ClinVar:_phenotype_not_specified+ClinVar+rs63749819&Hb_SS_disease+ClinVar+rs63749819&beta_Thalassemia+ClinVar+rs193922552&Blood_cell_traits_multivariate_analysis+NHGRI-EBI_GWAS_catalog+rs334&Estimated_glomerular_filtration_rate_in_diabetes+NHGRI-EBI_GWAS_catalog+rs334&Estimated_glomerular_filtration_rate_in_non-diabetics+NHGRI-EBI_GWAS_catalog+rs334&Glycated_hemoglobin_levels+NHGRI-EBI_GWAS_catalog+rs334&Hematocrit+NHGRI-EBI_GWAS_catalog+rs334&Hemoglobin_A1_C__levels+NHGRI-EBI_GWAS_catalog+rs334&Lymphocyte_counts+NHGRI-EBI_GWAS_catalog+rs334&Malaria+NHGRI-EBI_GWAS_catalog+rs334&Malaria+NHGRI-EBI_GWAS_catalog+rs334&Mean_corpuscular_hemoglobin_concentration+NHGRI-EBI_GWAS_catalog+rs334&Mean_corpuscular_hemoglobin+NHGRI-EBI_GWAS_catalog+rs334&Mean_corpuscular_volume+NHGRI-EBI_GWAS_catalog+rs334&Red_cell_distribution_width+NHGRI-EBI_GWAS_catalog+rs334&Red_cell_distribution_width+NHGRI-EBI_GWAS_catalog+rs334&Severe_malaria+NHGRI-EBI_GWAS_catalog+rs334&Urate_levels+NHGRI-EBI_GWAS_catalog+rs334&Urinary_albumin-to-creatinine_ratio+NHGRI-EBI_GWAS_catalog+rs334&Urinary_albumin-to-creatinine_ratio+NHGRI-EBI_GWAS_catalog+rs334,G|missense_variant|MODERATE|HBB|ENSG00000244734|Transcript|ENST00000647020.1|protein_coding|1/3||||196|20|7|E/A|gAg/gCg|rs334&CD830010&CM097155&CM880038||-1||HGNC|HGNC:4827||||P1|tolerated(0.29)|benign(0.006)|||||||other||1&1&1&1|25741868&20585394&21992066&20556870&24592274&22905743&23316245&19465909&25805752&25087612&21867552&22615793&22957039&23144702&29033373&17668374&22947458&24934404&26744416&28912365&26215182&26314886&28453575&31448710&28067620&22673309&19223928&23696099&31213470&24626632&27022141&27219052&81926&893143&909565&1225575&1301203&1376298&1634360&1986365&2189492&2296310&2579336&2891298&2893541&2898142&2898460&2930724&3048433&3191036&3354556&3467311&3690667&3752087&3821796&4232783&5069596&5490239&5509617&5658717&5928902&6166632&6268660&6272289&6280057&6285354&6583683&6584911&7993409&8199597&8462981&9166865&9834244&9859938&10203101&11741197&11830454&11880644&12403489&13066514&13115700&13369537&13464827&13852872&13943409&15182055&15395398&15470216&16001361&17287491&17688704&18048408&18192399&18829352&19039607&19145247&19281305&20128890&20226094&20305663&20552021&21529713&22075726&27185208&27236921&27351925&29526279&31941490&31869403&29402293&28975602&29523850&28716248&29590102&30033078&25393788&26424969&25449608&21849968||||||Anemia+ClinVar+rs334&beta_Thalassemia+ClinVar+rs334&BETA-THALASSEMIA__DOMINANT_INCLUSION_BODY_TYPE+ClinVar+rs334&ClinVar:_phenotype_not_specified+ClinVar+rs334&ClinVar:_phenotype_not_specified+ClinVar+rs334&FETAL_HEMOGLOBIN_QUANTITATIVE_TRAIT_LOCUS_1+ClinVar+rs334&Hb_SS_disease+ClinVar+rs334&Hemoglobin_E+ClinVar+rs334&HEMOGLOBIN_G__MAKASSAR_+ClinVar+rs334&HEMOGLOBIN_JAMAICA_PLAIN+ClinVar+rs334&HEMOGLOBIN_S__ANTILLES_+ClinVar+rs334&HEMOGLOBIN_S__CAMEROON_+ClinVar+rs334&Hemoglobin_S+ClinVar+rs334&HEMOGLOBIN_S__PROVIDENCE_+ClinVar+rs334&HEMOGLOBIN_S__TRAVIS_+ClinVar+rs334&HEMOGLOBIN_ZIGUINCHOR+ClinVar+rs334&HEMOGLOBIN_ZIGUINCHOR+ClinVar+rs334&Inborn_genetic_diseases+ClinVar+rs334&Malaria__resistance_to+ClinVar+rs334&Sickle_cell_disease_and_related_diseases+ClinVar+rs334&Sickle_cell-Hemoglobin_O_Arab_disease+ClinVar+rs334&beta_0_Thalassemia+ClinVar+rs63749819&beta_Thalassemia+ClinVar+rs63749819&ClinVar:_phenotype_not_specified+ClinVar+rs63749819&ClinVar:_phenotype_not_specified+ClinVar+rs63749819&Hb_SS_disease+ClinVar+rs63749819&beta_Thalassemia+ClinVar+rs193922552&Blood_cell_traits_multivariate_analysis+NHGRI-EBI_GWAS_catalog+rs334&Estimated_glomerular_filtration_rate_in_diabetes+NHGRI-EBI_GWAS_catalog+rs334&Estimated_glomerular_filtration_rate_in_non-diabetics+NHGRI-EBI_GWAS_catalog+rs334&Glycated_hemoglobin_levels+NHGRI-EBI_GWAS_catalog+rs334&Hematocrit+NHGRI-EBI_GWAS_catalog+rs334&Hemoglobin_A1_C__levels+NHGRI-EBI_GWAS_catalog+rs334&Lymphocyte_counts+NHGRI-EBI_GWAS_catalog+rs334&Malaria+NHGRI-EBI_GWAS_catalog+rs334&Malaria+NHGRI-EBI_GWAS_catalog+rs334&Mean_corpuscular_hemoglobin_concentration+NHGRI-EBI_GWAS_catalog+rs334&Mean_corpuscular_hemoglobin+NHGRI-EBI_GWAS_catalog+rs334&Mean_corpuscular_volume+NHGRI-EBI_GWAS_catalog+rs334&Red_cell_distribution_width+NHGRI-EBI_GWAS_catalog+rs334&Red_cell_distribution_width+NHGRI-EBI_GWAS_catalog+rs334&Severe_malaria+NHGRI-EBI_GWAS_catalog+rs334&Urate_levels+NHGRI-EBI_GWAS_catalog+rs334&Urinary_albumin-to-creatinine_ratio+NHGRI-EBI_GWAS_catalog+rs334&Urinary_albumin-to-creatinine_ratio+NHGRI-EBI_GWAS_catalog+rs334,A|regulatory_region_variant|MODIFIER|||RegulatoryFeature|ENSR00000952768|promoter_flanking_region||||||||||rs334&CD830010&CM097155&CM880038||||||||||||0.0274|0.0998|0.0072|0|0|0|protective&pathogenic&other&likely_benign&conflicting_interpretations_of_pathogenicity||1&1&1&1|25741868&20585394&21992066&20556870&24592274&22905743&23316245&19465909&25805752&25087612&21867552&22615793&22957039&23144702&29033373&17668374&22947458&24934404&26744416&28912365&26215182&26314886&28453575&31448710&28067620&22673309&19223928&23696099&31213470&24626632&27022141&27219052&81926&893143&909565&1225575&1301203&1376298&1634360&1986365&2189492&2296310&2579336&2891298&2893541&2898142&2898460&2930724&3048433&3191036&3354556&3467311&3690667&3752087&3821796&4232783&5069596&5490239&5509617&5658717&5928902&6166632&6268660&6272289&6280057&6285354&6583683&6584911&7993409&8199597&8462981&9166865&9834244&9859938&10203101&11741197&11830454&11880644&12403489&13066514&13115700&13369537&13464827&13852872&13943409&15182055&15395398&15470216&16001361&17287491&17688704&18048408&18192399&18829352&19039607&19145247&19281305&20128890&20226094&20305663&20552021&21529713&22075726&27185208&27236921&27351925&29526279&31941490&31869403&29402293&28975602&29523850&28716248&29590102&30033078&25393788&26424969&25449608&21849968||||||Anemia+ClinVar+rs334&beta_Thalassemia+ClinVar+rs334&BETA-THALASSEMIA__DOMINANT_INCLUSION_BODY_TYPE+ClinVar+rs334&ClinVar:_phenotype_not_specified+ClinVar+rs334&ClinVar:_phenotype_not_specified+ClinVar+rs334&FETAL_HEMOGLOBIN_QUANTITATIVE_TRAIT_LOCUS_1+ClinVar+rs334&Hb_SS_disease+ClinVar+rs334&Hemoglobin_E+ClinVar+rs334&HEMOGLOBIN_G__MAKASSAR_+ClinVar+rs334&HEMOGLOBIN_JAMAICA_PLAIN+ClinVar+rs334&HEMOGLOBIN_S__ANTILLES_+ClinVar+rs334&HEMOGLOBIN_S__CAMEROON_+ClinVar+rs334&Hemoglobin_S+ClinVar+rs334&HEMOGLOBIN_S__PROVIDENCE_+ClinVar+rs334&HEMOGLOBIN_S__TRAVIS_+ClinVar+rs334&HEMOGLOBIN_ZIGUINCHOR+ClinVar+rs334&HEMOGLOBIN_ZIGUINCHOR+ClinVar+rs334&Inborn_genetic_diseases+ClinVar+rs334&Malaria__resistance_to+ClinVar+rs334&Sickle_cell_disease_and_related_diseases+ClinVar+rs334&Sickle_cell-Hemoglobin_O_Arab_disease+ClinVar+rs334&beta_0_Thalassemia+ClinVar+rs63749819&beta_Thalassemia+ClinVar+rs63749819&ClinVar:_phenotype_not_specified+ClinVar+rs63749819&ClinVar:_phenotype_not_specified+ClinVar+rs63749819&Hb_SS_disease+ClinVar+rs63749819&beta_Thalassemia+ClinVar+rs193922552&Blood_cell_traits_multivariate_analysis+NHGRI-EBI_GWAS_catalog+rs334&Estimated_glomerular_filtration_rate_in_diabetes+NHGRI-EBI_GWAS_catalog+rs334&Estimated_glomerular_filtration_rate_in_non-diabetics+NHGRI-EBI_GWAS_catalog+rs334&Glycated_hemoglobin_levels+NHGRI-EBI_GWAS_catalog+rs334&Hematocrit+NHGRI-EBI_GWAS_catalog+rs334&Hemoglobin_A1_C__levels+NHGRI-EBI_GWAS_catalog+rs334&Lymphocyte_counts+NHGRI-EBI_GWAS_catalog+rs334&Malaria+NHGRI-EBI_GWAS_catalog+rs334&Malaria+NHGRI-EBI_GWAS_catalog+rs334&Mean_corpuscular_hemoglobin_concentration+NHGRI-EBI_GWAS_catalog+rs334&Mean_corpuscular_hemoglobin+NHGRI-EBI_GWAS_catalog+rs334&Mean_corpuscular_volume+NHGRI-EBI_GWAS_catalog+rs334&Red_cell_distribution_width+NHGRI-EBI_GWAS_catalog+rs334&Red_cell_distribution_width+NHGRI-EBI_GWAS_catalog+rs334&Severe_malaria+NHGRI-EBI_GWAS_catalog+rs334&Urate_levels+NHGRI-EBI_GWAS_catalog+rs334&Urinary_albumin-to-creatinine_ratio+NHGRI-EBI_GWAS_catalog+rs334&Urinary_albumin-to-creatinine_ratio+NHGRI-EBI_GWAS_catalog+rs334,C|regulatory_region_variant|MODIFIER|||RegulatoryFeature|ENSR00000952768|promoter_flanking_region||||||||||rs334&CD830010&CM097155&CM880038||||||||||||||||||||1&1&1&1|25741868&20585394&21992066&20556870&24592274&22905743&23316245&19465909&25805752&25087612&21867552&22615793&22957039&23144702&29033373&17668374&22947458&24934404&26744416&28912365&26215182&26314886&28453575&31448710&28067620&22673309&19223928&23696099&31213470&24626632&27022141&27219052&81926&893143&909565&1225575&1301203&1376298&1634360&1986365&2189492&2296310&2579336&2891298&2893541&2898142&2898460&2930724&3048433&3191036&3354556&3467311&3690667&3752087&3821796&4232783&5069596&5490239&5509617&5658717&5928902&6166632&6268660&6272289&6280057&6285354&6583683&6584911&7993409&8199597&8462981&9166865&9834244&9859938&10203101&11741197&11830454&11880644&12403489&13066514&13115700&13369537&13464827&13852872&13943409&15182055&15395398&15470216&16001361&17287491&17688704&18048408&18192399&18829352&19039607&19145247&19281305&20128890&20226094&20305663&20552021&21529713&22075726&27185208&27236921&27351925&29526279&31941490&31869403&29402293&28975602&29523850&28716248&29590102&30033078&25393788&26424969&25449608&21849968||||||Anemia+ClinVar+rs334&beta_Thalassemia+ClinVar+rs334&BETA-THALASSEMIA__DOMINANT_INCLUSION_BODY_TYPE+ClinVar+rs334&ClinVar:_phenotype_not_specified+ClinVar+rs334&ClinVar:_phenotype_not_specified+ClinVar+rs334&FETAL_HEMOGLOBIN_QUANTITATIVE_TRAIT_LOCUS_1+ClinVar+rs334&Hb_SS_disease+ClinVar+rs334&Hemoglobin_E+ClinVar+rs334&HEMOGLOBIN_G__MAKASSAR_+ClinVar+rs334&HEMOGLOBIN_JAMAICA_PLAIN+ClinVar+rs334&HEMOGLOBIN_S__ANTILLES_+ClinVar+rs334&HEMOGLOBIN_S__CAMEROON_+ClinVar+rs334&Hemoglobin_S+ClinVar+rs334&HEMOGLOBIN_S__PROVIDENCE_+ClinVar+rs334&HEMOGLOBIN_S__TRAVIS_+ClinVar+rs334&HEMOGLOBIN_ZIGUINCHOR+ClinVar+rs334&HEMOGLOBIN_ZIGUINCHOR+ClinVar+rs334&Inborn_genetic_diseases+ClinVar+rs334&Malaria__resistance_to+ClinVar+rs334&Sickle_cell_disease_and_related_diseases+ClinVar+rs334&Sickle_cell-Hemoglobin_O_Arab_disease+ClinVar+rs334&beta_0_Thalassemia+ClinVar+rs63749819&beta_Thalassemia+ClinVar+rs63749819&ClinVar:_phenotype_not_specified+ClinVar+rs63749819&ClinVar:_phenotype_not_specified+ClinVar+rs63749819&Hb_SS_disease+ClinVar+rs63749819&beta_Thalassemia+ClinVar+rs193922552&Blood_cell_traits_multivariate_analysis+NHGRI-EBI_GWAS_catalog+rs334&Estimated_glomerular_filtration_rate_in_diabetes+NHGRI-EBI_GWAS_catalog+rs334&Estimated_glomerular_filtration_rate_in_non-diabetics+NHGRI-EBI_GWAS_catalog+rs334&Glycated_hemoglobin_levels+NHGRI-EBI_GWAS_catalog+rs334&Hematocrit+NHGRI-EBI_GWAS_catalog+rs334&Hemoglobin_A1_C__levels+NHGRI-EBI_GWAS_catalog+rs334&Lymphocyte_counts+NHGRI-EBI_GWAS_catalog+rs334&Malaria+NHGRI-EBI_GWAS_catalog+rs334&Malaria+NHGRI-EBI_GWAS_catalog+rs334&Mean_corpuscular_hemoglobin_concentration+NHGRI-EBI_GWAS_catalog+rs334&Mean_corpuscular_hemoglobin+NHGRI-EBI_GWAS_catalog+rs334&Mean_corpuscular_volume+NHGRI-EBI_GWAS_catalog+rs334&Red_cell_distribution_width+NHGRI-EBI_GWAS_catalog+rs334&Red_cell_distribution_width+NHGRI-EBI_GWAS_catalog+rs334&Severe_malaria+NHGRI-EBI_GWAS_catalog+rs334&Urate_levels+NHGRI-EBI_GWAS_catalog+rs334&Urinary_albumin-to-creatinine_ratio+NHGRI-EBI_GWAS_catalog+rs334&Urinary_albumin-to-creatinine_ratio+NHGRI-EBI_GWAS_catalog+rs334,G|regulatory_region_variant|MODIFIER|||RegulatoryFeature|ENSR00000952768|promoter_flanking_region||||||||||rs334&CD830010&CM097155&CM880038||||||||||||||||||other||1&1&1&1|25741868&20585394&21992066&20556870&24592274&22905743&23316245&19465909&25805752&25087612&21867552&22615793&22957039&23144702&29033373&17668374&22947458&24934404&26744416&28912365&26215182&26314886&28453575&31448710&28067620&22673309&19223928&23696099&31213470&24626632&27022141&27219052&81926&893143&909565&1225575&1301203&1376298&1634360&1986365&2189492&2296310&2579336&2891298&2893541&2898142&2898460&2930724&3048433&3191036&3354556&3467311&3690667&3752087&3821796&4232783&5069596&5490239&5509617&5658717&5928902&6166632&6268660&6272289&6280057&6285354&6583683&6584911&7993409&8199597&8462981&9166865&9834244&9859938&10203101&11741197&11830454&11880644&12403489&13066514&13115700&13369537&13464827&13852872&13943409&15182055&15395398&15470216&16001361&17287491&17688704&18048408&18192399&18829352&19039607&19145247&19281305&20128890&20226094&20305663&20552021&21529713&22075726&27185208&27236921&27351925&29526279&31941490&31869403&29402293&28975602&29523850&28716248&29590102&30033078&25393788&26424969&25449608&21849968||||||Anemia+ClinVar+rs334&beta_Thalassemia+ClinVar+rs334&BETA-THALASSEMIA__DOMINANT_INCLUSION_BODY_TYPE+ClinVar+rs334&ClinVar:_phenotype_not_specified+ClinVar+rs334&ClinVar:_phenotype_not_specified+ClinVar+rs334&FETAL_HEMOGLOBIN_QUANTITATIVE_TRAIT_LOCUS_1+ClinVar+rs334&Hb_SS_disease+ClinVar+rs334&Hemoglobin_E+ClinVar+rs334&HEMOGLOBIN_G__MAKASSAR_+ClinVar+rs334&HEMOGLOBIN_JAMAICA_PLAIN+ClinVar+rs334&HEMOGLOBIN_S__ANTILLES_+ClinVar+rs334&HEMOGLOBIN_S__CAMEROON_+ClinVar+rs334&Hemoglobin_S+ClinVar+rs334&HEMOGLOBIN_S__PROVIDENCE_+ClinVar+rs334&HEMOGLOBIN_S__TRAVIS_+ClinVar+rs334&HEMOGLOBIN_ZIGUINCHOR+ClinVar+rs334&HEMOGLOBIN_ZIGUINCHOR+ClinVar+rs334&Inborn_genetic_diseases+ClinVar+rs334&Malaria__resistance_to+ClinVar+rs334&Sickle_cell_disease_and_related_diseases+ClinVar+rs334&Sickle_cell-Hemoglobin_O_Arab_disease+ClinVar+rs334&beta_0_Thalassemia+ClinVar+rs63749819&beta_Thalassemia+ClinVar+rs63749819&ClinVar:_phenotype_not_specified+ClinVar+rs63749819&ClinVar:_phenotype_not_specified+ClinVar+rs63749819&Hb_SS_disease+ClinVar+rs63749819&beta_Thalassemia+ClinVar+rs193922552&Blood_cell_traits_multivariate_analysis+NHGRI-EBI_GWAS_catalog+rs334&Estimated_glomerular_filtration_rate_in_diabetes+NHGRI-EBI_GWAS_catalog+rs334&Estimated_glomerular_filtration_rate_in_non-diabetics+NHGRI-EBI_GWAS_catalog+rs334&Glycated_hemoglobin_levels+NHGRI-EBI_GWAS_catalog+rs334&Hematocrit+NHGRI-EBI_GWAS_catalog+rs334&Hemoglobin_A1_C__levels+NHGRI-EBI_GWAS_catalog+rs334&Lymphocyte_counts+NHGRI-EBI_GWAS_catalog+rs334&Malaria+NHGRI-EBI_GWAS_catalog+rs334&Malaria+NHGRI-EBI_GWAS_catalog+rs334&Mean_corpuscular_hemoglobin_concentration+NHGRI-EBI_GWAS_catalog+rs334&Mean_corpuscular_hemoglobin+NHGRI-EBI_GWAS_catalog+rs334&Mean_corpuscular_volume+NHGRI-EBI_GWAS_catalog+rs334&Red_cell_distribution_width+NHGRI-EBI_GWAS_catalog+rs334&Red_cell_distribution_width+NHGRI-EBI_GWAS_catalog+rs334&Severe_malaria+NHGRI-EBI_GWAS_catalog+rs334&Urate_levels+NHGRI-EBI_GWAS_catalog+rs334&Urinary_albumin-to-creatinine_ratio+NHGRI-EBI_GWAS_catalog+rs334&Urinary_albumin-to-creatinine_ratio+NHGRI-EBI_GWAS_catalog+rs334
11	5227003	.	CA	C	.	.	CSQ=-|frameshift_variant|HIGH|HBB|ENSG00000244734|Transcript|ENST00000335295.4|protein_coding|1/3||||68|18|6|P/X|ccT/cc|CD890151||-1||HGNC|HGNC:4827|NM_000518.5||1|P1|||||||||||1|||||||beta_Thalassemia+ClinVar+rs281864519&beta_0_Thalassemia+ClinVar+rs34889882&beta_Thalassemia+ClinVar+rs34889882&ClinVar:_phenotype_not_specified+ClinVar+rs34889882&Hb_SS_disease+ClinVar+rs34889882,-|frameshift_variant|HIGH|HBB|ENSG00000244734|Transcript|ENST00000380315.2|protein_coding|3/4||||248|18|6|P/X|ccT/cc|CD890151||-1|cds_end_NF|HGNC|HGNC:4827|||5||||||||||||1|||||||beta_Thalassemia+ClinVar+rs281864519&beta_0_Thalassemia+ClinVar+rs34889882&beta_Thalassemia+ClinVar+rs34889882&ClinVar:_phenotype_not_specified+ClinVar+rs34889882&Hb_SS_disease+ClinVar+rs34889882,-|upstream_gene_variant|MODIFIER||ENSG00000221031|Transcript|ENST00000408104.1|ribozyme||||||||||CD890151|2365|-1||||||||||||||||||1|||||||beta_Thalassemia+ClinVar+rs281864519&beta_0_Thalassemia+ClinVar+rs34889882&beta_Thalassemia+ClinVar+rs34889882&ClinVar:_phenotype_not_specified+ClinVar+rs34889882&Hb_SS_disease+ClinVar+rs34889882,-|upstream_gene_variant|MODIFIER|HBB|ENSG00000244734|Transcript|ENST00000475226.1|retained_intron||||||||||CD890151|181|-1||HGNC|HGNC:4827|||2||||||||||||1|||||||beta_Thalassemia+ClinVar+rs281864519&beta_0_Thalassemia+ClinVar+rs34889882&beta_Thalassemia+ClinVar+rs34889882&ClinVar:_phenotype_not_specified+ClinVar+rs34889882&Hb_SS_disease+ClinVar+rs34889882,-|frameshift_variant|HIGH|HBB|ENSG00000244734|Transcript|ENST00000485743.1|protein_coding|1/2||||69|18|6|P/X|ccT/cc|CD890151||-1||HGNC|HGNC:4827|||1||||||||||||1|||||||beta_Thalassemia+ClinVar+rs281864519&beta_0_Thalassemia+ClinVar+rs34889882&beta_Thalassemia+ClinVar+rs34889882&ClinVar:_phenotype_not_specified+ClinVar+rs34889882&Hb_SS_disease+ClinVar+rs34889882,-|frameshift_variant&NMD_transcript_variant|HIGH|HBB|ENSG00000244734|Transcript|ENST00000633227.1|nonsense_mediated_decay|1/3||||68|18|6|P/X|ccT/cc|CD890151||-1||HGNC|HGNC:4827|||3||||||||||||1|||||||beta_Thalassemia+ClinVar+rs281864519&beta_0_Thalassemia+ClinVar+rs34889882&beta_Thalassemia+ClinVar+rs34889882&ClinVar:_phenotype_not_specified+ClinVar+rs34889882&Hb_SS_disease+ClinVar+rs34889882,-|upstream_gene_variant|MODIFIER||ENSG00000285498|Transcript|ENST00000644706.1|TEC||||||||||CD890151|1543|-1||||||||||||||||||1|||||||beta_Thalassemia+ClinVar+rs281864519&beta_0_Thalassemia+ClinVar+rs34889882&beta_Thalassemia+ClinVar+rs34889882&ClinVar:_phenotype_not_specified+ClinVar+rs34889882&Hb_SS_disease+ClinVar+rs34889882,-|frameshift_variant|HIGH|HBB|ENSG00000244734|Transcript|ENST00000647020.1|protein_coding|1/3||||194|18|6|P/X|ccT/cc|CD890151||-1||HGNC|HGNC:4827||||P1|||||||||||1|||||||beta_Thalassemia+ClinVar+rs281864519&beta_0_Thalassemia+ClinVar+rs34889882&beta_Thalassemia+ClinVar+rs34889882&ClinVar:_phenotype_not_specified+ClinVar+rs34889882&Hb_SS_disease+ClinVar+rs34889882,-|regulatory_region_variant|MODIFIER|||RegulatoryFeature|ENSR00000952768|promoter_flanking_region||||||||||CD890151||||||||||||||||||||1|||||||beta_Thalassemia+ClinVar+rs281864519&beta_0_Thalassemia+ClinVar+rs34889882&beta_Thalassemia+ClinVar+rs34889882&ClinVar:_phenotype_not_specified+ClinVar+rs34889882&Hb_SS_disease+ClinVar+rs34889882
11	5227003	.	C	G,T	.	.	CSQ=G|missense_variant|MODERATE|HBB|ENSG00000244734|Transcript|ENST00000335295.4|protein_coding|1/3||||69|19|7|E/Q|Gag/Cag|rs33930165&CD132439&CD991742&CM004360&CM820016&CM930366&CP973596||-1||HGNC|HGNC:4827|NM_000518.5||1|P1|tolerated(0.1)|benign(0.021)|||||||other||1&1&1&1&1&1&1|25741868&23316245&25805752&22957039&22947458&24934404&28912365&26215182&26314886&28453575&28067620&13115700&18048408&20305663&22075726&31869403&30533319&893139&1680789&2239966&2412200&6129204&7137165&7229029&7338476&8201467&9556665&11001883&11713529&13108995&13618691&13685866&14405428&14492555&14613965&14808148&15000665&15973412&16175509&17774955&21451558&29402293&29590102&25261933&25139879&25671784&27856464&29741686&28469196&30456907&25712976&25015414&32888493||||||beta_Thalassemia+ClinVar+rs33930165&ClinVar:_phenotype_not_specified+ClinVar+rs33930165&ClinVar:_phenotype_not_specified+ClinVar+rs33930165&Hb_SS_disease+ClinVar+rs33930165&HEMOGLOBIN_ARLINGTON_PARK+ClinVar+rs33930165&HEMOGLOBIN_C+ClinVar+rs33930165&HEMOGLOBIN_MACHIDA+ClinVar+rs33930165&Malaria__resistance_to+ClinVar+rs33930165&Mean_corpuscular_hemoglobin_concentration+NHGRI-EBI_GWAS_catalog+rs33930165&Mean_corpuscular_hemoglobin_concentration+NHGRI-EBI_GWAS_catalog+rs33930165&Mean_corpuscular_volume+NHGRI-EBI_GWAS_catalog+rs33930165&Red_blood_cell_count+NHGRI-EBI_GWAS_catalog+rs33930165,T|missense_variant|MODERATE|HBB|ENSG00000244734|Transcript|ENST00000335295.4|protein_coding|1/3||||69|19|7|E/K|Gag/Aag|rs33930165&CD132439&CD991742&CM004360&CM820016&CM930366&CP973596||-1||HGNC|HGNC:4827|NM_000518.5||1|P1|tolerated(0.1)|benign(0.017)|0.0034|0.0129|0|0|0|0|other&pathogenic&protective||1&1&1&1&1&1&1|25741868&23316245&25805752&22957039&22947458&24934404&28912365&26215182&26314886&28453575&28067620&13115700&18048408&20305663&22075726&31869403&30533319&893139&1680789&2239966&2412200&6129204&7137165&7229029&7338476&8201467&9556665&11001883&11713529&13108995&13618691&13685866&14405428&14492555&14613965&14808148&15000665&15973412&16175509&17774955&21451558&29402293&29590102&25261933&25139879&25671784&27856464&29741686&28469196&30456907&25712976&25015414&32888493||||||beta_Thalassemia+ClinVar+rs33930165&ClinVar:_phenotype_not_specified+ClinVar+rs33930165&ClinVar:_phenotype_not_specified+ClinVar+rs33930165&Hb_SS_disease+ClinVar+rs33930165&HEMOGLOBIN_ARLINGTON_PARK+ClinVar+rs33930165&HEMOGLOBIN_C+ClinVar+rs33930165&HEMOGLOBIN_MACHIDA+ClinVar+rs33930165&Malaria__resistance_to+ClinVar+rs33930165&Mean_corpuscular_hemoglobin_concentration+NHGRI-EBI_GWAS_catalog+rs33930165&Mean_corpuscular_hemoglobin_concentration+NHGRI-EBI_GWAS_catalog+rs33930165&Mean_corpuscular_volume+NHGRI-EBI_GWAS_catalog+rs33930165&Red_blood_cell_count+NHGRI-EBI_GWAS_catalog+rs33930165,G|missense_variant|MODERATE|HBB|ENSG00000244734|Transcript|ENST00000380315.2|protein_coding|3/4||||249|19|7|E/Q|Gag/Cag|rs33930165&CD132439&CD991742&CM004360&CM820016&CM930366&CP973596||-1|cds_end_NF|HGNC|HGNC:4827|||5||tolerated(0.08)|benign(0.021)|||||||other||1&1&1&1&1&1&1|25741868&23316245&25805752&22957039&22947458&24934404&28912365&26215182&26314886&28453575&28067620&13115700&18048408&20305663&22075726&31869403&30533319&893139&1680789&2239966&2412200&6129204&7137165&7229029&7338476&8201467&9556665&11001883&11713529&13108995&13618691&13685866&14405428&14492555&14613965&14808148&15000665&15973412&16175509&17774955&21451558&29402293&29590102&25261933&25139879&25671784&27856464&29741686&28469196&30456907&25712976&25015414&32888493||||||beta_Thalassemia+ClinVar+rs33930165&ClinVar:_phenotype_not_specified+ClinVar+rs33930165&ClinVar:_phenotype_not_specified+ClinVar+rs33930165&Hb_SS_disease+ClinVar+rs33930165&HEMOGLOBIN_ARLINGTON_PARK+ClinVar+rs33930165&HEMOGLOBIN_C+ClinVar+rs33930165&HEMOGLOBIN_MACHIDA+ClinVar+rs33930165&Malaria__resistance_to+ClinVar+rs33930165&Mean_corpuscular_hemoglobin_concentration+NHGRI-EBI_GWAS_catalog+rs33930165&Mean_corpuscular_hemoglobin_concentration+NHGRI-EBI_GWAS_catalog+rs33930165&Mean_corpuscular_volume+NHGRI-EBI_GWAS_catalog+rs33930165&Red_blood_cell_count+NHGRI-EBI_GWAS_catalog+rs33930165,T|missense_variant|MODERATE|HBB|ENSG00000244734|Transcript|ENST00000380315.2|protein_coding|3/4||||249|19|7|E/K|Gag/Aag|rs33930165&CD132439&CD991742&CM004360&CM820016&CM930366&CP973596||-1|cds_end_NF|HGNC|HGNC:4827|||5||tolerated(0.08)|benign(0.017)|0.0034|0.0129|0|0|0|0|other&pathogenic&protective||1&1&1&1&1&1&1|25741868&23316245&25805752&22957039&22947458&24934404&28912365&26215182&26314886&28453575&28067620&13115700&18048408&20305663&22075726&31869403&30533319&893139&1680789&2239966&2412200&6129204&7137165&7229029&7338476&8201467&9556665&11001883&11713529&13108995&13618691&13685866&14405428&14492555&14613965&14808148&15000665&15973412&16175509&17774955&21451558&29402293&29590102&25261933&25139879&25671784&27856464&29741686&28469196&30456907&25712976&25015414&32888493||||||beta_Thalassemia+ClinVar+rs33930165&ClinVar:_phenotype_not_specified+ClinVar+rs33930165&ClinVar:_phenotype_not_specified+ClinVar+rs33930165&Hb_SS_disease+ClinVar+rs33930165&HEMOGLOBIN_ARLINGTON_PARK+ClinVar+rs33930165&HEMOGLOBIN_C+ClinVar+rs33930165&HEMOGLOBIN_MACHIDA+ClinVar+rs33930165&Malaria__resistance_to+ClinVar+rs33930165&Mean_corpuscular_hemoglobin_concentration+NHGRI-EBI_GWAS_catalog+rs33930165&Mean_corpuscular_hemoglobin_concentration+NHGRI-EBI_GWAS_catalog+rs33930165&Mean_corpuscular_volume+NHGRI-EBI_GWAS_catalog+rs33930165&Red_blood_cell_count+NHGRI-EBI_GWAS_catalog+rs33930165,G|upstream_gene_variant|MODIFIER||ENSG00000221031|Transcript|ENST00000408104.1|ribozyme||||||||||rs33930165&CD132439&CD991742&CM004360&CM820016&CM930366&CP973596|2364|-1||||||||||||||||other||1&1&1&1&1&1&1|25741868&23316245&25805752&22957039&22947458&24934404&28912365&26215182&26314886&28453575&28067620&13115700&18048408&20305663&22075726&31869403&30533319&893139&1680789&2239966&2412200&6129204&7137165&7229029&7338476&8201467&9556665&11001883&11713529&13108995&13618691&13685866&14405428&14492555&14613965&14808148&15000665&15973412&16175509&17774955&21451558&29402293&29590102&25261933&25139879&25671784&27856464&29741686&28469196&30456907&25712976&25015414&32888493||||||beta_Thalassemia+ClinVar+rs33930165&ClinVar:_phenotype_not_specified+ClinVar+rs33930165&ClinVar:_phenotype_not_specified+ClinVar+rs33930165&Hb_SS_disease+ClinVar+rs33930165&HEMOGLOBIN_ARLINGTON_PARK+ClinVar+rs33930165&HEMOGLOBIN_C+ClinVar+rs33930165&HEMOGLOBIN_MACHIDA+ClinVar+rs33930165&Malaria__resistance_to+ClinVar+rs33930165&Mean_corpuscular_hemoglobin_concentration+NHGRI-EBI_GWAS_catalog+rs33930165&Mean_corpuscular_hemoglobin_concentration+NHGRI-EBI_GWAS_catalog+rs33930165&Mean_corpuscular_volume+NHGRI-EBI_GWAS_catalog+rs33930165&Red_blood_cell_count+NHGRI-EBI_GWAS_catalog+rs33930165,T|upstream_gene_variant|MODIFIER||ENSG00000221031|Transcript|ENST00000408104.1|ribozyme||||||||||rs33930165&CD132439&CD991742&CM004360&CM820016&CM930366&CP973596|2364|-1||||||||||0.0034|0.0129|0|0|0|0|other&pathogenic&protective||1&1&1&1&1&1&1|25741868&23316245&25805752&22957039&22947458&24934404&28912365&26215182&26314886&28453575&28067620&13115700&18048408&20305663&22075726&31869403&30533319&893139&1680789&2239966&2412200&6129204&7137165&7229029&7338476&8201467&9556665&11001883&11713529&13108995&13618691&13685866&14405428&14492555&14613965&14808148&15000665&15973412&16175509&17774955&21451558&29402293&29590102&25261933&25139879&25671784&27856464&29741686&28469196&30456907&25712976&25015414&32888493||||||beta_Thalassemia+ClinVar+rs33930165&ClinVar:_phenotype_not_specified+ClinVar+rs33930165&ClinVar:_phenotype_not_specified+ClinVar+rs33930165&Hb_SS_disease+ClinVar+rs33930165&HEMOGLOBIN_ARLINGTON_PARK+ClinVar+rs33930165&HEMOGLOBIN_C+ClinVar+rs33930165&HEMOGLOBIN_MACHIDA+ClinVar+rs33930165&Malaria__resistance_to+ClinVar+rs33930165&Mean_corpuscular_hemoglobin_concentration+NHGRI-EBI_GWAS_catalog+rs33930165&Mean_corpuscular_hemoglobin_concentration+NHGRI-EBI_GWAS_catalog+rs33930165&Mean_corpuscular_volume+NHGRI-EBI_GWAS_catalog+rs33930165&Red_blood_cell_count+NHGRI-EBI_GWAS_catalog+rs33930165,G|upstream_gene_variant|MODIFIER|HBB|ENSG00000244734|Transcript|ENST00000475226.1|retained_intron||||||||||rs33930165&CD132439&CD991742&CM004360&CM820016&CM930366&CP973596|180|-1||HGNC|HGNC:4827|||2||||||||||other||1&1&1&1&1&1&1|25741868&23316245&25805752&22957039&22947458&24934404&28912365&26215182&26314886&28453575&28067620&13115700&18048408&20305663&22075726&31869403&30533319&893139&1680789&2239966&2412200&6129204&7137165&7229029&7338476&8201467&9556665&11001883&11713529&13108995&13618691&13685866&14405428&14492555&14613965&14808148&15000665&15973412&16175509&17774955&21451558&29402293&29590102&25261933&25139879&25671784&27856464&29741686&28469196&30456907&25712976&25015414&32888493||||||beta_Thalassemia+ClinVar+rs33930165&ClinVar:_phenotype_not_specified+ClinVar+rs33930165&ClinVar:_phenotype_not_specified+ClinVar+rs33930165&Hb_SS_disease+ClinVar+rs33930165&HEMOGLOBIN_ARLINGTON_PARK+ClinVar+rs33930165&HEMOGLOBIN_C+ClinVar+rs33930165&HEMOGLOBIN_MACHIDA+ClinVar+rs33930165&Malaria__resistance_to+ClinVar+rs33930165&Mean_corpuscular_hemoglobin_concentration+NHGRI-EBI_GWAS_catalog+rs33930165&Mean_corpuscular_hemoglobin_concentration+NHGRI-EBI_GWAS_catalog+rs33930165&Mean_corpuscular_volume+NHGRI-EBI_GWAS_catalog+rs33930165&Red_blood_cell_count+NHGRI-EBI_GWAS_catalog+rs33930165,T|upstream_gene_variant|MODIFIER|HBB|ENSG00000244734|Transcript|ENST00000475226.1|retained_intron||||||||||rs33930165&CD132439&CD991742&CM004360&CM820016&CM930366&CP973596|180|-1||HGNC|HGNC:4827|||2||||0.0034|0.0129|0|0|0|0|other&pathogenic&protective||1&1&1&1&1&1&1|25741868&23316245&25805752&22957039&22947458&24934404&28912365&26215182&26314886&28453575&28067620&13115700&18048408&20305663&22075726&31869403&30533319&893139&1680789&2239966&2412200&6129204&7137165&7229029&7338476&8201467&9556665&11001883&11713529&13108995&13618691&13685866&14405428&14492555&14613965&14808148&15000665&15973412&16175509&17774955&21451558&29402293&29590102&25261933&25139879&25671784&27856464&29741686&28469196&30456907&25712976&25015414&32888493||||||beta_Thalassemia+ClinVar+rs33930165&ClinVar:_phenotype_not_specified+ClinVar+rs33930165&ClinVar:_phenotype_not_specified+ClinVar+rs33930165&Hb_SS_disease+ClinVar+rs33930165&HEMOGLOBIN_ARLINGTON_PARK+ClinVar+rs33930165&HEMOGLOBIN_C+ClinVar+rs33930165&HEMOGLOBIN_MACHIDA+ClinVar+rs33930165&Malaria__resistance_to+ClinVar+rs33930165&Mean_corpuscular_hemoglobin_concentration+NHGRI-EBI_GWAS_catalog+rs33930165&Mean_corpuscular_hemoglobin_concentration+NHGRI-EBI_GWAS_catalog+rs33930165&Mean_corpuscular_volume+NHGRI-EBI_GWAS_catalog+rs33930165&Red_blood_cell_count+NHGRI-EBI_GWAS_catalog+rs33930165,G|missense_variant|MODERATE|HBB|ENSG00000244734|Transcript|ENST00000485743.1|protein_coding|1/2||||70|19|7|E/Q|Gag/Cag|rs33930165&CD132439&CD991742&CM004360&CM820016&CM930366&CP973596||-1||HGNC|HGNC:4827|||1||tolerated(0.08)|possibly_damaging(0.538)|||||||other||1&1&1&1&1&1&1|25741868&23316245&25805752&22957039&22947458&24934404&28912365&26215182&26314886&28453575&28067620&13115700&18048408&20305663&22075726&31869403&30533319&893139&1680789&2239966&2412200&6129204&7137165&7229029&7338476&8201467&9556665&11001883&11713529&13108995&13618691&13685866&14405428&14492555&14613965&14808148&15000665&15973412&16175509&17774955&21451558&29402293&29590102&25261933&25139879&25671784&27856464&29741686&28469196&30456907&25712976&25015414&32888493||||||beta_Thalassemia+ClinVar+rs33930165&ClinVar:_phenotype_not_specified+ClinVar+rs33930165&ClinVar:_phenotype_not_specified+ClinVar+rs33930165&Hb_SS_disease+ClinVar+rs33930165&HEMOGLOBIN_ARLINGTON_PARK+ClinVar+rs33930165&HEMOGLOBIN_C+ClinVar+rs33930165&HEMOGLOBIN_MACHIDA+ClinVar+rs33930165&Malaria__resistance_to+ClinVar+rs33930165&Mean_corpuscular_hemoglobin_concentration+NHGRI-EBI_GWAS_catalog+rs33930165&Mean_corpuscular_hemoglobin_concentration+NHGRI-EBI_GWAS_catalog+rs33930165&Mean_corpuscular_volume+NHGRI-EBI_GWAS_catalog+rs33930165&Red_blood_cell_count+NHGRI-EBI_GWAS_catalog+rs33930165,T|missense_variant|MODERATE|HBB|ENSG00000244734|Transcript|ENST00000485743.1|protein_coding|1/2||||70|19|7|E/K|Gag/Aag|rs33930165&CD132439&CD991742&CM004360&CM820016&CM930366&CP973596||-1||HGNC|HGNC:4827|||1||tolerated(0.09)|benign(0.288)|0.0034|0.0129|0|0|0|0|other&pathogenic&protective||1&1&1&1&1&1&1|25741868&23316245&25805752&22957039&22947458&24934404&28912365&26215182&26314886&28453575&28067620&13115700&18048408&20305663&22075726&31869403&30533319&893139&1680789&2239966&2412200&6129204&7137165&7229029&7338476&8201467&9556665&11001883&11713529&13108995&13618691&13685866&14405428&14492555&14613965&14808148&15000665&15973412&16175509&17774955&21451558&29402293&29590102&25261933&25139879&25671784&27856464&29741686&28469196&30456907&25712976&25015414&32888493||||||beta_Thalassemia+ClinVar+rs33930165&ClinVar:_phenotype_not_specified+ClinVar+rs33930165&ClinVar:_phenotype_not_specified+ClinVar+rs33930165&Hb_SS_disease+ClinVar+rs33930165&HEMOGLOBIN_ARLINGTON_PARK+ClinVar+rs33930165&HEMOGLOBIN_C+ClinVar+rs33930165&HEMOGLOBIN_MACHIDA+ClinVar+rs33930165&Malaria__resistance_to+ClinVar+rs33930165&Mean_corpuscular_hemoglobin_concentration+NHGRI-EBI_GWAS_catalog+rs33930165&Mean_corpuscular_hemoglobin_concentration+NHGRI-EBI_GWAS_catalog+rs33930165&Mean_corpuscular_volume+NHGRI-EBI_GWAS_catalog+rs33930165&Red_blood_cell_count+NHGRI-EBI_GWAS_catalog+rs33930165,G|missense_variant&NMD_transcript_variant|MODERATE|HBB|ENSG00000244734|Transcript|ENST00000633227.1|nonsense_mediated_decay|1/3||||69|19|7|E/Q|Gag/Cag|rs33930165&CD132439&CD991742&CM004360&CM820016&CM930366&CP973596||-1||HGNC|HGNC:4827|||3||deleterious_low_confidence(0.01)|benign(0.009)|||||||other||1&1&1&1&1&1&1|25741868&23316245&25805752&22957039&22947458&24934404&28912365&26215182&26314886&28453575&28067620&13115700&18048408&20305663&22075726&31869403&30533319&893139&1680789&2239966&2412200&6129204&7137165&7229029&7338476&8201467&9556665&11001883&11713529&13108995&13618691&13685866&14405428&14492555&14613965&14808148&15000665&15973412&16175509&17774955&21451558&29402293&29590102&25261933&25139879&25671784&27856464&29741686&28469196&30456907&25712976&25015414&32888493||||||beta_Thalassemia+ClinVar+rs33930165&ClinVar:_phenotype_not_specified+ClinVar+rs33930165&ClinVar:_phenotype_not_specified+ClinVar+rs33930165&Hb_SS_disease+ClinVar+rs33930165&HEMOGLOBIN_ARLINGTON_PARK+ClinVar+rs33930165&HEMOGLOBIN_C+ClinVar+rs33930165&HEMOGLOBIN_MACHIDA+ClinVar+rs33930165&Malaria__resistance_to+ClinVar+rs33930165&Mean_corpuscular_hemoglobin_concentration+NHGRI-EBI_GWAS_catalog+rs33930165&Mean_corpuscular_hemoglobin_concentration+NHGRI-EBI_GWAS_catalog+rs33930165&Mean_corpuscular_volume+NHGRI-EBI_GWAS_catalog+rs33930165&Red_blood_cell_count+NHGRI-EBI_GWAS_catalog+rs33930165,T|missense_variant&NMD_transcript_variant|MODERATE|HBB|ENSG00000244734|Transcript|ENST00000633227.1|nonsense_mediated_decay|1/3||||69|19|7|E/K|Gag/Aag|rs33930165&CD132439&CD991742&CM004360&CM820016&CM930366&CP973596||-1||HGNC|HGNC:4827|||3||deleterious_low_confidence(0)|benign(0.036)|0.0034|0.0129|0|0|0|0|other&pathogenic&protective||1&1&1&1&1&1&1|25741868&23316245&25805752&22957039&22947458&24934404&28912365&26215182&26314886&28453575&28067620&13115700&18048408&20305663&22075726&31869403&30533319&893139&1680789&2239966&2412200&6129204&7137165&7229029&7338476&8201467&9556665&11001883&11713529&13108995&13618691&13685866&14405428&14492555&14613965&14808148&15000665&15973412&16175509&17774955&21451558&29402293&29590102&25261933&25139879&25671784&27856464&29741686&28469196&30456907&25712976&25015414&32888493||||||beta_Thalassemia+ClinVar+rs33930165&ClinVar:_phenotype_not_specified+ClinVar+rs33930165&ClinVar:_phenotype_not_specified+ClinVar+rs33930165&Hb_SS_disease+ClinVar+rs33930165&HEMOGLOBIN_ARLINGTON_PARK+ClinVar+rs33930165&HEMOGLOBIN_C+ClinVar+rs33930165&HEMOGLOBIN_MACHIDA+ClinVar+rs33930165&Malaria__resistance_to+ClinVar+rs33930165&Mean_corpuscular_hemoglobin_concentration+NHGRI-EBI_GWAS_catalog+rs33930165&Mean_corpuscular_hemoglobin_concentration+NHGRI-EBI_GWAS_catalog+rs33930165&Mean_corpuscular_volume+NHGRI-EBI_GWAS_catalog+rs33930165&Red_blood_cell_count+NHGRI-EBI_GWAS_catalog+rs33930165,G|upstream_gene_variant|MODIFIER||ENSG00000285498|Transcript|ENST00000644706.1|TEC||||||||||rs33930165&CD132439&CD991742&CM004360&CM820016&CM930366&CP973596|1542|-1||||||||||||||||other||1&1&1&1&1&1&1|25741868&23316245&25805752&22957039&22947458&24934404&28912365&26215182&26314886&28453575&28067620&13115700&18048408&20305663&22075726&31869403&30533319&893139&1680789&2239966&2412200&6129204&7137165&7229029&7338476&8201467&9556665&11001883&11713529&13108995&13618691&13685866&14405428&14492555&14613965&14808148&15000665&15973412&16175509&17774955&21451558&29402293&29590102&25261933&25139879&25671784&27856464&29741686&28469196&30456907&25712976&25015414&32888493||||||beta_Thalassemia+ClinVar+rs33930165&ClinVar:_phenotype_not_specified+ClinVar+rs33930165&ClinVar:_phenotype_not_specified+ClinVar+rs33930165&Hb_SS_disease+ClinVar+rs33930165&HEMOGLOBIN_ARLINGTON_PARK+ClinVar+rs33930165&HEMOGLOBIN_C+ClinVar+rs33930165&HEMOGLOBIN_MACHIDA+ClinVar+rs33930165&Malaria__resistance_to+ClinVar+rs33930165&Mean_corpuscular_hemoglobin_concentration+NHGRI-EBI_GWAS_catalog+rs33930165&Mean_corpuscular_hemoglobin_concentration+NHGRI-EBI_GWAS_catalog+rs33930165&Mean_corpuscular_volume+NHGRI-EBI_GWAS_catalog+rs33930165&Red_blood_cell_count+NHGRI-EBI_GWAS_catalog+rs33930165,T|upstream_gene_variant|MODIFIER||ENSG00000285498|Transcript|ENST00000644706.1|TEC||||||||||rs33930165&CD132439&CD991742&CM004360&CM820016&CM930366&CP973596|1542|-1||||||||||0.0034|0.0129|0|0|0|0|other&pathogenic&protective||1&1&1&1&1&1&1|25741868&23316245&25805752&22957039&22947458&24934404&28912365&26215182&26314886&28453575&28067620&13115700&18048408&20305663&22075726&31869403&30533319&893139&1680789&2239966&2412200&6129204&7137165&7229029&7338476&8201467&9556665&11001883&11713529&13108995&13618691&13685866&14405428&14492555&14613965&14808148&15000665&15973412&16175509&17774955&21451558&29402293&29590102&25261933&25139879&25671784&27856464&29741686&28469196&30456907&25712976&25015414&32888493||||||beta_Thalassemia+ClinVar+rs33930165&ClinVar:_phenotype_not_specified+ClinVar+rs33930165&ClinVar:_phenotype_not_specified+ClinVar+rs33930165&Hb_SS_disease+ClinVar+rs33930165&HEMOGLOBIN_ARLINGTON_PARK+ClinVar+rs33930165&HEMOGLOBIN_C+ClinVar+rs33930165&HEMOGLOBIN_MACHIDA+ClinVar+rs33930165&Malaria__resistance_to+ClinVar+rs33930165&Mean_corpuscular_hemoglobin_concentration+NHGRI-EBI_GWAS_catalog+rs33930165&Mean_corpuscular_hemoglobin_concentration+NHGRI-EBI_GWAS_catalog+rs33930165&Mean_corpuscular_volume+NHGRI-EBI_GWAS_catalog+rs33930165&Red_blood_cell_count+NHGRI-EBI_GWAS_catalog+rs33930165,G|missense_variant|MODERATE|HBB|ENSG00000244734|Transcript|ENST00000647020.1|protein_coding|1/3||||195|19|7|E/Q|Gag/Cag|rs33930165&CD132439&CD991742&CM004360&CM820016&CM930366&CP973596||-1||HGNC|HGNC:4827||||P1|tolerated(0.1)|benign(0.021)|||||||other||1&1&1&1&1&1&1|25741868&23316245&25805752&22957039&22947458&24934404&28912365&26215182&26314886&28453575&28067620&13115700&18048408&20305663&22075726&31869403&30533319&893139&1680789&2239966&2412200&6129204&7137165&7229029&7338476&8201467&9556665&11001883&11713529&13108995&13618691&13685866&14405428&14492555&14613965&14808148&15000665&15973412&16175509&17774955&21451558&29402293&29590102&25261933&25139879&25671784&27856464&29741686&28469196&30456907&25712976&25015414&32888493||||||beta_Thalassemia+ClinVar+rs33930165&ClinVar:_phenotype_not_specified+ClinVar+rs33930165&ClinVar:_phenotype_not_specified+ClinVar+rs33930165&Hb_SS_disease+ClinVar+rs33930165&HEMOGLOBIN_ARLINGTON_PARK+ClinVar+rs33930165&HEMOGLOBIN_C+ClinVar+rs33930165&HEMOGLOBIN_MACHIDA+ClinVar+rs33930165&Malaria__resistance_to+ClinVar+rs33930165&Mean_corpuscular_hemoglobin_concentration+NHGRI-EBI_GWAS_catalog+rs33930165&Mean_corpuscular_hemoglobin_concentration+NHGRI-EBI_GWAS_catalog+rs33930165&Mean_corpuscular_volume+NHGRI-EBI_GWAS_catalog+rs33930165&Red_blood_cell_count+NHGRI-EBI_GWAS_catalog+rs33930165,T|missense_variant|MODERATE|HBB|ENSG00000244734|Transcript|ENST00000647020.1|protein_coding|1/3||||195|19|7|E/K|Gag/Aag|rs33930165&CD132439&CD991742&CM004360&CM820016&CM930366&CP973596||-1||HGNC|HGNC:4827||||P1|tolerated(0.1)|benign(0.017)|0.0034|0.0129|0|0|0|0|other&pathogenic&protective||1&1&1&1&1&1&1|25741868&23316245&25805752&22957039&22947458&24934404&28912365&26215182&26314886&28453575&28067620&13115700&18048408&20305663&22075726&31869403&30533319&893139&1680789&2239966&2412200&6129204&7137165&7229029&7338476&8201467&9556665&11001883&11713529&13108995&13618691&13685866&14405428&14492555&14613965&14808148&15000665&15973412&16175509&17774955&21451558&29402293&29590102&25261933&25139879&25671784&27856464&29741686&28469196&30456907&25712976&25015414&32888493||||||beta_Thalassemia+ClinVar+rs33930165&ClinVar:_phenotype_not_specified+ClinVar+rs33930165&ClinVar:_phenotype_not_specified+ClinVar+rs33930165&Hb_SS_disease+ClinVar+rs33930165&HEMOGLOBIN_ARLINGTON_PARK+ClinVar+rs33930165&HEMOGLOBIN_C+ClinVar+rs33930165&HEMOGLOBIN_MACHIDA+ClinVar+rs33930165&Malaria__resistance_to+ClinVar+rs33930165&Mean_corpuscular_hemoglobin_concentration+NHGRI-EBI_GWAS_catalog+rs33930165&Mean_corpuscular_hemoglobin_concentration+NHGRI-EBI_GWAS_catalog+rs33930165&Mean_corpuscular_volume+NHGRI-EBI_GWAS_catalog+rs33930165&Red_blood_cell_count+NHGRI-EBI_GWAS_catalog+rs33930165,G|regulatory_region_variant|MODIFIER|||RegulatoryFeature|ENSR00000952768|promoter_flanking_region||||||||||rs33930165&CD132439&CD991742&CM004360&CM820016&CM930366&CP973596||||||||||||||||||other||1&1&1&1&1&1&1|25741868&23316245&25805752&22957039&22947458&24934404&28912365&26215182&26314886&28453575&28067620&13115700&18048408&20305663&22075726&31869403&30533319&893139&1680789&2239966&2412200&6129204&7137165&7229029&7338476&8201467&9556665&11001883&11713529&13108995&13618691&13685866&14405428&14492555&14613965&14808148&15000665&15973412&16175509&17774955&21451558&29402293&29590102&25261933&25139879&25671784&27856464&29741686&28469196&30456907&25712976&25015414&32888493||||||beta_Thalassemia+ClinVar+rs33930165&ClinVar:_phenotype_not_specified+ClinVar+rs33930165&ClinVar:_phenotype_not_specified+ClinVar+rs33930165&Hb_SS_disease+ClinVar+rs33930165&HEMOGLOBIN_ARLINGTON_PARK+ClinVar+rs33930165&HEMOGLOBIN_C+ClinVar+rs33930165&HEMOGLOBIN_MACHIDA+ClinVar+rs33930165&Malaria__resistance_to+ClinVar+rs33930165&Mean_corpuscular_hemoglobin_concentration+NHGRI-EBI_GWAS_catalog+rs33930165&Mean_corpuscular_hemoglobin_concentration+NHGRI-EBI_GWAS_catalog+rs33930165&Mean_corpuscular_volume+NHGRI-EBI_GWAS_catalog+rs33930165&Red_blood_cell_count+NHGRI-EBI_GWAS_catalog+rs33930165,T|regulatory_region_variant|MODIFIER|||RegulatoryFeature|ENSR00000952768|promoter_flanking_region||||||||||rs33930165&CD132439&CD991742&CM004360&CM820016&CM930366&CP973596||||||||||||0.0034|0.0129|0|0|0|0|other&pathogenic&protective||1&1&1&1&1&1&1|25741868&23316245&25805752&22957039&22947458&24934404&28912365&26215182&26314886&28453575&28067620&13115700&18048408&20305663&22075726&31869403&30533319&893139&1680789&2239966&2412200&6129204&7137165&7229029&7338476&8201467&9556665&11001883&11713529&13108995&13618691&13685866&14405428&14492555&14613965&14808148&15000665&15973412&16175509&17774955&21451558&29402293&29590102&25261933&25139879&25671784&27856464&29741686&28469196&30456907&25712976&25015414&32888493||||||beta_Thalassemia+ClinVar+rs33930165&ClinVar:_phenotype_not_specified+ClinVar+rs33930165&ClinVar:_phenotype_not_specified+ClinVar+rs33930165&Hb_SS_disease+ClinVar+rs33930165&HEMOGLOBIN_ARLINGTON_PARK+ClinVar+rs33930165&HEMOGLOBIN_C+ClinVar+rs33930165&HEMOGLOBIN_MACHIDA+ClinVar+rs33930165&Malaria__resistance_to+ClinVar+rs33930165&Mean_corpuscular_hemoglobin_concentration+NHGRI-EBI_GWAS_catalog+rs33930165&Mean_corpuscular_hemoglobin_concentration+NHGRI-EBI_GWAS_catalog+rs33930165&Mean_corpuscular_volume+NHGRI-EBI_GWAS_catalog+rs33930165&Red_blood_cell_count+NHGRI-EBI_GWAS_catalog+rs33930165
11	5227005	.	G	A,C,T	.	.	CSQ=A|missense_variant|MODERATE|HBB|ENSG00000244734|Transcript|ENST00000335295.4|protein_coding|1/3||||67|17|6|P/L|cCt/cTt|rs34769005&CM112038&CM840028&COSV100092763&COSV58943287||-1||HGNC|HGNC:4827|NM_000518.5||1|P1|tolerated(0.16)|benign(0.038)||||||||0&0&0&1&1|1&1&1&1&1|6548451||||||HEMOGLOBIN_WARWICKSHIRE+ClinVar+rs34769005&beta_Thalassemia+ClinVar+rs63750729&HEMOGLOBIN_ANTALYA+ClinVar+rs63750729,C|missense_variant|MODERATE|HBB|ENSG00000244734|Transcript|ENST00000335295.4|protein_coding|1/3||||67|17|6|P/R|cCt/cGt|rs34769005&CM112038&CM840028&COSV100092763&COSV58943287||-1||HGNC|HGNC:4827|NM_000518.5||1|P1|tolerated(0.28)|benign(0.097)|||||||other|0&0&0&1&1|1&1&1&1&1|6548451||||||HEMOGLOBIN_WARWICKSHIRE+ClinVar+rs34769005&beta_Thalassemia+ClinVar+rs63750729&HEMOGLOBIN_ANTALYA+ClinVar+rs63750729,T|missense_variant|MODERATE|HBB|ENSG00000244734|Transcript|ENST00000335295.4|protein_coding|1/3||||67|17|6|P/H|cCt/cAt|rs34769005&CM112038&CM840028&COSV100092763&COSV58943287||-1||HGNC|HGNC:4827|NM_000518.5||1|P1|tolerated(0.07)|benign(0.311)||||||||0&0&0&1&1|1&1&1&1&1|6548451||||||HEMOGLOBIN_WARWICKSHIRE+ClinVar+rs34769005&beta_Thalassemia+ClinVar+rs63750729&HEMOGLOBIN_ANTALYA+ClinVar+rs63750729,A|missense_variant|MODERATE|HBB|ENSG00000244734|Transcript|ENST00000380315.2|protein_coding|3/4||||247|17|6|P/L|cCt/cTt|rs34769005&CM112038&CM840028&COSV100092763&COSV58943287||-1|cds_end_NF|HGNC|HGNC:4827|||5||tolerated(0.15)|benign(0.038)||||||||0&0&0&1&1|1&1&1&1&1|6548451||||||HEMOGLOBIN_WARWICKSHIRE+ClinVar+rs34769005&beta_Thalassemia+ClinVar+rs63750729&HEMOGLOBIN_ANTALYA+ClinVar+rs63750729,C|missense_variant|MODERATE|HBB|ENSG00000244734|Transcript|ENST00000380315.2|protein_coding|3/4||||247|17|6|P/R|cCt/cGt|rs34769005&CM112038&CM840028&COSV100092763&COSV58943287||-1|cds_end_NF|HGNC|HGNC:4827|||5||tolerated(0.26)|benign(0.097)|||||||other|0&0&0&1&1|1&1&1&1&1|6548451||||||HEMOGLOBIN_WARWICKSHIRE+ClinVar+rs34769005&beta_Thalassemia+ClinVar+rs63750729&HEMOGLOBIN_ANTALYA+ClinVar+rs63750729,T|missense_variant|MODERATE|HBB|ENSG00000244734|Transcript|ENST00000380315.2|protein_coding|3/4||||247|17|6|P/H|cCt/cAt|rs34769005&CM112038&CM840028&COSV100092763&COSV58943287||-1|cds_end_NF|HGNC|HGNC:4827|||5||tolerated(0.06)|benign(0.311)||||||||0&0&0&1&1|1&1&1&1&1|6548451||||||HEMOGLOBIN_WARWICKSHIRE+ClinVar+rs34769005&beta_Thalassemia+ClinVar+rs63750729&HEMOGLOBIN_ANTALYA+ClinVar+rs63750729,A|upstream_gene_variant|MODIFIER||ENSG00000221031|Transcript|ENST00000408104.1|ribozyme||||||||||rs34769005&CM112038&CM840028&COSV100092763&COSV58943287|2366|-1|||||||||||||||||0&0&0&1&1|1&1&1&1&1|6548451||||||HEMOGLOBIN_WARWICKSHIRE+ClinVar+rs34769005&beta_Thalassemia+ClinVar+rs63750729&HEMOGLOBIN_ANTALYA+ClinVar+rs63750729,C|upstream_gene_variant|MODIFIER||ENSG00000221031|Transcript|ENST00000408104.1|ribozyme||||||||||rs34769005&CM112038&CM840028&COSV100092763&COSV58943287|2366|-1||||||||||||||||other|0&0&0&1&1|1&1&1&1&1|6548451||||||HEMOGLOBIN_WARWICKSHIRE+ClinVar+rs34769005&beta_Thalassemia+ClinVar+rs63750729&HEMOGLOBIN_ANTALYA+ClinVar+rs63750729,T|upstream_gene_variant|MODIFIER||ENSG00000221031|Transcript|ENST00000408104.1|ribozyme||||||||||rs34769005&CM112038&CM840028&COSV100092763&COSV58943287|2366|-1|||||||||||||||||0&0&0&1&1|1&1&1&1&1|6548451||||||HEMOGLOBIN_WARWICKSHIRE+ClinVar+rs34769005&beta_Thalassemia+ClinVar+rs63750729&HEMOGLOBIN_ANTALYA+ClinVar+rs63750729,A|upstream_gene_variant|MODIFIER|HBB|ENSG00000244734|Transcript|ENST00000475226.1|retained_intron||||||||||rs34769005&CM112038&CM840028&COSV100092763&COSV58943287|182|-1||HGNC|HGNC:4827|||2|||||||||||0&0&0&1&1|1&1&1&1&1|6548451||||||HEMOGLOBIN_WARWICKSHIRE+ClinVar+rs34769005&beta_Thalassemia+ClinVar+rs63750729&HEMOGLOBIN_ANTALYA+ClinVar+rs63750729,C|upstream_gene_variant|MODIFIER|HBB|ENSG00000244734|Transcript|ENST00000475226.1|retained_intron||||||||||rs34769005&CM112038&CM840028&COSV100092763&COSV58943287|182|-1||HGNC|HGNC:4827|||2||||||||||other|0&0&0&1&1|1&1&1&1&1|6548451||||||HEMOGLOBIN_WARWICKSHIRE+ClinVar+rs34769005&beta_Thalassemia+ClinVar+rs63750729&HEMOGLOBIN_ANTALYA+ClinVar+rs63750729,T|upstream_gene_variant|MODIFIER|HBB|ENSG00000244734|Transcript|ENST00000475226.1|retained_intron||||||||||rs34769005&CM112038&CM840028&COSV100092763&COSV58943287|182|-1||HGNC|HGNC:4827|||2|||||||||||0&0&0&1&1|1&1&1&1&1|6548451||||||HEMOGLOBIN_WARWICKSHIRE+ClinVar+rs34769005&beta_Thalassemia+ClinVar+rs63750729&HEMOGLOBIN_ANTALYA+ClinVar+rs63750729,A|missense_variant|MODERATE|HBB|ENSG00000244734|Transcript|ENST00000485743.1|protein_coding|1/2||||68|17|6|P/L|cCt/cTt|rs34769005&CM112038&CM840028&COSV100092763&COSV58943287||-1||HGNC|HGNC:4827|||1||tolerated(0.21)|benign(0.062)||||||||0&0&0&1&1|1&1&1&1&1|6548451||||||HEMOGLOBIN_WARWICKSHIRE+ClinVar+rs34769005&beta_Thalassemia+ClinVar+rs63750729&HEMOGLOBIN_ANTALYA+ClinVar+rs63750729,C|missense_variant|MODERATE|HBB|ENSG00000244734|Transcript|ENST00000485743.1|protein_coding|1/2||||68|17|6|P/R|cCt/cGt|rs34769005&CM112038&CM840028&COSV100092763&COSV58943287||-1||HGNC|HGNC:4827|||1||tolerated(0.33)|benign(0.125)|||||||other|0&0&0&1&1|1&1&1&1&1|6548451||||||HEMOGLOBIN_WARWICKSHIRE+ClinVar+rs34769005&beta_Thalassemia+ClinVar+rs63750729&HEMOGLOBIN_ANTALYA+ClinVar+rs63750729,T|missense_variant|MODERATE|HBB|ENSG00000244734|Transcript|ENST00000485743.1|protein_coding|1/2||||68|17|6|P/H|cCt/cAt|rs34769005&CM112038&CM840028&COSV100092763&COSV58943287||-1||HGNC|HGNC:4827|||1||tolerated(0.08)|benign(0.296)||||||||0&0&0&1&1|1&1&1&1&1|6548451||||||HEMOGLOBIN_WARWICKSHIRE+ClinVar+rs34769005&beta_Thalassemia+ClinVar+rs63750729&HEMOGLOBIN_ANTALYA+ClinVar+rs63750729,A|missense_variant&NMD_transcript_variant|MODERATE|HBB|ENSG00000244734|Transcript|ENST00000633227.1|nonsense_mediated_decay|1/3||||67|17|6|P/L|cCt/cTt|rs34769005&CM112038&CM840028&COSV100092763&COSV58943287||-1||HGNC|HGNC:4827|||3||deleterious_low_confidence(0.01)|benign(0.023)||||||||0&0&0&1&1|1&1&1&1&1|6548451||||||HEMOGLOBIN_WARWICKSHIRE+ClinVar+rs34769005&beta_Thalassemia+ClinVar+rs63750729&HEMOGLOBIN_ANTALYA+ClinVar+rs63750729,C|missense_variant&NMD_transcript_variant|MODERATE|HBB|ENSG00000244734|Transcript|ENST00000633227.1|nonsense_mediated_decay|1/3||||67|17|6|P/R|cCt/cGt|rs34769005&CM112038&CM840028&COSV100092763&COSV58943287||-1||HGNC|HGNC:4827|||3||deleterious_low_confidence(0.01)|benign(0.048)|||||||other|0&0&0&1&1|1&1&1&1&1|6548451||||||HEMOGLOBIN_WARWICKSHIRE+ClinVar+rs34769005&beta_Thalassemia+ClinVar+rs63750729&HEMOGLOBIN_ANTALYA+ClinVar+rs63750729,T|missense_variant&NMD_transcript_variant|MODERATE|HBB|ENSG00000244734|Transcript|ENST00000633227.1|nonsense_mediated_decay|1/3||||67|17|6|P/H|cCt/cAt|rs34769005&CM112038&CM840028&COSV100092763&COSV58943287||-1||HGNC|HGNC:4827|||3||deleterious_low_confidence(0)|benign(0.247)||||||||0&0&0&1&1|1&1&1&1&1|6548451||||||HEMOGLOBIN_WARWICKSHIRE+ClinVar+rs34769005&beta_Thalassemia+ClinVar+rs63750729&HEMOGLOBIN_ANTALYA+ClinVar+rs63750729,A|upstream_gene_variant|MODIFIER||ENSG00000285498|Transcript|ENST00000644706.1|TEC||||||||||rs34769005&CM112038&CM840028&COSV100092763&COSV58943287|1544|-1|||||||||||||||||0&0&0&1&1|1&1&1&1&1|6548451||||||HEMOGLOBIN_WARWICKSHIRE+ClinVar+rs34769005&beta_Thalassemia+ClinVar+rs63750729&HEMOGLOBIN_ANTALYA+ClinVar+rs63750729,C|upstream_gene_variant|MODIFIER||ENSG00000285498|Transcript|ENST00000644706.1|TEC||||||||||rs34769005&CM112038&CM840028&COSV100092763&COSV58943287|1544|-1||||||||||||||||other|0&0&0&1&1|1&1&1&1&1|6548451||||||HEMOGLOBIN_WARWICKSHIRE+ClinVar+rs34769005&beta_Thalassemia+ClinVar+rs63750729&HEMOGLOBIN_ANTALYA+ClinVar+rs63750729,T|upstream_gene_variant|MODIFIER||ENSG00000285498|Transcript|ENST00000644706.1|TEC||||||||||rs34769005&CM112038&CM840028&COSV100092763&COSV58943287|1544|-1|||||||||||||||||0&0&0&1&1|1&1&1&1&1|6548451||||||HEMOGLOBIN_WARWICKSHIRE+ClinVar+rs34769005&beta_Thalassemia+ClinVar+rs63750729&HEMOGLOBIN_ANTALYA+ClinVar+rs63750729,A|missense_variant|MODERATE|HBB|ENSG00000244734|Transcript|ENST00000647020.1|protein_coding|1/3||||193|17|6|P/L|cCt/cTt|rs34769005&CM112038&CM840028&COSV100092763&COSV58943287||-1||HGNC|HGNC:4827||||P1|tolerated(0.16)|benign(0.038)||||||||0&0&0&1&1|1&1&1&1&1|6548451||||||HEMOGLOBIN_WARWICKSHIRE+ClinVar+rs34769005&beta_Thalassemia+ClinVar+rs63750729&HEMOGLOBIN_ANTALYA+ClinVar+rs63750729,C|missense_variant|MODERATE|HBB|ENSG00000244734|Transcript|ENST00000647020.1|protein_coding|1/3||||193|17|6|P/R|cCt/cGt|rs34769005&CM112038&CM840028&COSV100092763&COSV58943287||-1||HGNC|HGNC:4827||||P1|tolerated(0.28)|benign(0.097)|||||||other|0&0&0&1&1|1&1&1&1&1|6548451||||||HEMOGLOBIN_WARWICKSHIRE+ClinVar+rs34769005&beta_Thalassemia+ClinVar+rs63750729&HEMOGLOBIN_ANTALYA+ClinVar+rs63750729,T|missense_variant|MODERATE|HBB|ENSG00000244734|Transcript|ENST00000647020.1|protein_coding|1/3||||193|17|6|P/H|cCt/cAt|rs34769005&CM112038&CM840028&COSV100092763&COSV58943287||-1||HGNC|HGNC:4827||||P1|tolerated(0.07)|benign(0.311)||||||||0&0&0&1&1|1&1&1&1&1|6548451||||||HEMOGLOBIN_WARWICKSHIRE+ClinVar+rs34769005&beta_Thalassemia+ClinVar+rs63750729&HEMOGLOBIN_ANTALYA+ClinVar+rs63750729,A|regulatory_region_variant|MODIFIER|||RegulatoryFeature|ENSR00000952768|promoter_flanking_region||||||||||rs34769005&CM112038&CM840028&COSV100092763&COSV58943287|||||||||||||||||||0&0&0&1&1|1&1&1&1&1|6548451||||||HEMOGLOBIN_WARWICKSHIRE+ClinVar+rs34769005&beta_Thalassemia+ClinVar+rs63750729&HEMOGLOBIN_ANTALYA+ClinVar+rs63750729,C|regulatory_region_variant|MODIFIER|||RegulatoryFeature|ENSR00000952768|promoter_flanking_region||||||||||rs34769005&CM112038&CM840028&COSV100092763&COSV58943287||||||||||||||||||other|0&0&0&1&1|1&1&1&1&1|6548451||||||HEMOGLOBIN_WARWICKSHIRE+ClinVar+rs34769005&beta_Thalassemia+ClinVar+rs63750729&HEMOGLOBIN_ANTALYA+ClinVar+rs63750729,T|regulatory_region_variant|MODIFIER|||RegulatoryFeature|ENSR00000952768|promoter_flanking_region||||||||||rs34769005&CM112038&CM840028&COSV100092763&COSV58943287|||||||||||||||||||0&0&0&1&1|1&1&1&1&1|6548451||||||HEMOGLOBIN_WARWICKSHIRE+ClinVar+rs34769005&beta_Thalassemia+ClinVar+rs63750729&HEMOGLOBIN_ANTALYA+ClinVar+rs63750729
11	5227008	.	GTCAGAT	GACTTCTCCTCAGGCAGACTTCACCTCAG	.	.	CSQ=ACTTCTCCTCAGGCAGACTTCACCTCAG|stop_gained&frameshift_variant|HIGH|HBB|ENSG00000244734|Transcript|ENST00000335295.4|protein_coding|1/3||||58-63|8-13|3-5|HLT/PEVKSA*GEVX|cATCTGAct/cCTGAGGTGAAGTCTGCCTGAGGAGAAGTct|rs63750407||-1||HGNC|HGNC:4827|NM_000518.5||1|P1||||||||||||||||||ClinVar:_phenotype_not_specified+ClinVar+rs1589893645&ClinVar:_phenotype_not_specified+ClinVar+rs63750720&beta_Thalassemia+ClinVar+rs34126315&ClinVar:_phenotype_not_specified+ClinVar+rs34126315&beta_Thalassemia+ClinVar+rs713040&ClinVar:_phenotype_not_specified+ClinVar+rs713040&FETAL_HEMOGLOBIN_QUANTITATIVE_TRAIT_LOCUS_1+ClinVar+rs713040&Hb_SS_disease+ClinVar+rs713040&Hemoglobin_E+ClinVar+rs713040&HEMOGLOBIN_OKAYAMA+ClinVar+rs713040&ClinVar:_phenotype_not_specified+ClinVar+rs33983205&HEMOGLOBIN_DEER_LODGE+ClinVar+rs33983205&HEMOGLOBIN_GRAZ+ClinVar+rs33983205,ACTTCTCCTCAGGCAGACTTCACCTCAG|stop_gained&frameshift_variant|HIGH|HBB|ENSG00000244734|Transcript|ENST00000380315.2|protein_coding|3/4||||238-243|8-13|3-5|HLT/PEVKSA*GEVX|cATCTGAct/cCTGAGGTGAAGTCTGCCTGAGGAGAAGTct|rs63750407||-1|cds_end_NF|HGNC|HGNC:4827|||5|||||||||||||||||||ClinVar:_phenotype_not_specified+ClinVar+rs1589893645&ClinVar:_phenotype_not_specified+ClinVar+rs63750720&beta_Thalassemia+ClinVar+rs34126315&ClinVar:_phenotype_not_specified+ClinVar+rs34126315&beta_Thalassemia+ClinVar+rs713040&ClinVar:_phenotype_not_specified+ClinVar+rs713040&FETAL_HEMOGLOBIN_QUANTITATIVE_TRAIT_LOCUS_1+ClinVar+rs713040&Hb_SS_disease+ClinVar+rs713040&Hemoglobin_E+ClinVar+rs713040&HEMOGLOBIN_OKAYAMA+ClinVar+rs713040&ClinVar:_phenotype_not_specified+ClinVar+rs33983205&HEMOGLOBIN_DEER_LODGE+ClinVar+rs33983205&HEMOGLOBIN_GRAZ+ClinVar+rs33983205,ACTTCTCCTCAGGCAGACTTCACCTCAG|upstream_gene_variant|MODIFIER||ENSG00000221031|Transcript|ENST00000408104.1|ribozyme||||||||||rs63750407|2370|-1|||||||||||||||||||||||||ClinVar:_phenotype_not_specified+ClinVar+rs1589893645&ClinVar:_phenotype_not_specified+ClinVar+rs63750720&beta_Thalassemia+ClinVar+rs34126315&ClinVar:_phenotype_not_specified+ClinVar+rs34126315&beta_Thalassemia+ClinVar+rs713040&ClinVar:_phenotype_not_specified+ClinVar+rs713040&FETAL_HEMOGLOBIN_QUANTITATIVE_TRAIT_LOCUS_1+ClinVar+rs713040&Hb_SS_disease+ClinVar+rs713040&Hemoglobin_E+ClinVar+rs713040&HEMOGLOBIN_OKAYAMA+ClinVar+rs713040&ClinVar:_phenotype_not_specified+ClinVar+rs33983205&HEMOGLOBIN_DEER_LODGE+ClinVar+rs33983205&HEMOGLOBIN_GRAZ+ClinVar+rs33983205,ACTTCTCCTCAGGCAGACTTCACCTCAG|upstream_gene_variant|MODIFIER|HBB|ENSG00000244734|Transcript|ENST00000475226.1|retained_intron||||||||||rs63750407|186|-1||HGNC|HGNC:4827|||2|||||||||||||||||||ClinVar:_phenotype_not_specified+ClinVar+rs1589893645&ClinVar:_phenotype_not_specified+ClinVar+rs63750720&beta_Thalassemia+ClinVar+rs34126315&ClinVar:_phenotype_not_specified+ClinVar+rs34126315&beta_Thalassemia+ClinVar+rs713040&ClinVar:_phenotype_not_specified+ClinVar+rs713040&FETAL_HEMOGLOBIN_QUANTITATIVE_TRAIT_LOCUS_1+ClinVar+rs713040&Hb_SS_disease+ClinVar+rs713040&Hemoglobin_E+ClinVar+rs713040&HEMOGLOBIN_OKAYAMA+ClinVar+rs713040&ClinVar:_phenotype_not_specified+ClinVar+rs33983205&HEMOGLOBIN_DEER_LODGE+ClinVar+rs33983205&HEMOGLOBIN_GRAZ+ClinVar+rs33983205,ACTTCTCCTCAGGCAGACTTCACCTCAG|stop_gained&frameshift_variant|HIGH|HBB|ENSG00000244734|Transcript|ENST00000485743.1|protein_coding|1/2||||59-64|8-13|3-5|HLT/PEVKSA*GEVX|cATCTGAct/cCTGAGGTGAAGTCTGCCTGAGGAGAAGTct|rs63750407||-1||HGNC|HGNC:4827|||1|||||||||||||||||||ClinVar:_phenotype_not_specified+ClinVar+rs1589893645&ClinVar:_phenotype_not_specified+ClinVar+rs63750720&beta_Thalassemia+ClinVar+rs34126315&ClinVar:_phenotype_not_specified+ClinVar+rs34126315&beta_Thalassemia+ClinVar+rs713040&ClinVar:_phenotype_not_specified+ClinVar+rs713040&FETAL_HEMOGLOBIN_QUANTITATIVE_TRAIT_LOCUS_1+ClinVar+rs713040&Hb_SS_disease+ClinVar+rs713040&Hemoglobin_E+ClinVar+rs713040&HEMOGLOBIN_OKAYAMA+ClinVar+rs713040&ClinVar:_phenotype_not_specified+ClinVar+rs33983205&HEMOGLOBIN_DEER_LODGE+ClinVar+rs33983205&HEMOGLOBIN_GRAZ+ClinVar+rs33983205,ACTTCTCCTCAGGCAGACTTCACCTCAG|stop_gained&frameshift_variant&NMD_transcript_variant|HIGH|HBB|ENSG00000244734|Transcript|ENST00000633227.1|nonsense_mediated_decay|1/3||||58-63|8-13|3-5|HLT/PEVKSA*GEVX|cATCTGAct/cCTGAGGTGAAGTCTGCCTGAGGAGAAGTct|rs63750407||-1||HGNC|HGNC:4827|||3|||||||||||||||||||ClinVar:_phenotype_not_specified+ClinVar+rs1589893645&ClinVar:_phenotype_not_specified+ClinVar+rs63750720&beta_Thalassemia+ClinVar+rs34126315&ClinVar:_phenotype_not_specified+ClinVar+rs34126315&beta_Thalassemia+ClinVar+rs713040&ClinVar:_phenotype_not_specified+ClinVar+rs713040&FETAL_HEMOGLOBIN_QUANTITATIVE_TRAIT_LOCUS_1+ClinVar+rs713040&Hb_SS_disease+ClinVar+rs713040&Hemoglobin_E+ClinVar+rs713040&HEMOGLOBIN_OKAYAMA+ClinVar+rs713040&ClinVar:_phenotype_not_specified+ClinVar+rs33983205&HEMOGLOBIN_DEER_LODGE+ClinVar+rs33983205&HEMOGLOBIN_GRAZ+ClinVar+rs33983205,ACTTCTCCTCAGGCAGACTTCACCTCAG|upstream_gene_variant|MODIFIER||ENSG00000285498|Transcript|ENST00000644706.1|TEC||||||||||rs63750407|1548|-1|||||||||||||||||||||||||ClinVar:_phenotype_not_specified+ClinVar+rs1589893645&ClinVar:_phenotype_not_specified+ClinVar+rs63750720&beta_Thalassemia+ClinVar+rs34126315&ClinVar:_phenotype_not_specified+ClinVar+rs34126315&beta_Thalassemia+ClinVar+rs713040&ClinVar:_phenotype_not_specified+ClinVar+rs713040&FETAL_HEMOGLOBIN_QUANTITATIVE_TRAIT_LOCUS_1+ClinVar+rs713040&Hb_SS_disease+ClinVar+rs713040&Hemoglobin_E+ClinVar+rs713040&HEMOGLOBIN_OKAYAMA+ClinVar+rs713040&ClinVar:_phenotype_not_specified+ClinVar+rs33983205&HEMOGLOBIN_DEER_LODGE+ClinVar+rs33983205&HEMOGLOBIN_GRAZ+ClinVar+rs33983205,ACTTCTCCTCAGGCAGACTTCACCTCAG|stop_gained&frameshift_variant|HIGH|HBB|ENSG00000244734|Transcript|ENST00000647020.1|protein_coding|1/3||||184-189|8-13|3-5|HLT/PEVKSA*GEVX|cATCTGAct/cCTGAGGTGAAGTCTGCCTGAGGAGAAGTct|rs63750407||-1||HGNC|HGNC:4827||||P1||||||||||||||||||ClinVar:_phenotype_not_specified+ClinVar+rs1589893645&ClinVar:_phenotype_not_specified+ClinVar+rs63750720&beta_Thalassemia+ClinVar+rs34126315&ClinVar:_phenotype_not_specified+ClinVar+rs34126315&beta_Thalassemia+ClinVar+rs713040&ClinVar:_phenotype_not_specified+ClinVar+rs713040&FETAL_HEMOGLOBIN_QUANTITATIVE_TRAIT_LOCUS_1+ClinVar+rs713040&Hb_SS_disease+ClinVar+rs713040&Hemoglobin_E+ClinVar+rs713040&HEMOGLOBIN_OKAYAMA+ClinVar+rs713040&ClinVar:_phenotype_not_specified+ClinVar+rs33983205&HEMOGLOBIN_DEER_LODGE+ClinVar+rs33983205&HEMOGLOBIN_GRAZ+ClinVar+rs33983205,ACTTCTCCTCAGGCAGACTTCACCTCAG|regulatory_region_variant|MODIFIER|||RegulatoryFeature|ENSR00000952768|promoter_flanking_region||||||||||rs63750407|||||||||||||||||||||||||||ClinVar:_phenotype_not_specified+ClinVar+rs1589893645&ClinVar:_phenotype_not_specified+ClinVar+rs63750720&beta_Thalassemia+ClinVar+rs34126315&ClinVar:_phenotype_not_specified+ClinVar+rs34126315&beta_Thalassemia+ClinVar+rs713040&ClinVar:_phenotype_not_specified+ClinVar+rs713040&FETAL_HEMOGLOBIN_QUANTITATIVE_TRAIT_LOCUS_1+ClinVar+rs713040&Hb_SS_disease+ClinVar+rs713040&Hemoglobin_E+ClinVar+rs713040&HEMOGLOBIN_OKAYAMA+ClinVar+rs713040&ClinVar:_phenotype_not_specified+ClinVar+rs33983205&HEMOGLOBIN_DEER_LODGE+ClinVar+rs33983205&HEMOGLOBIN_GRAZ+ClinVar+rs33983205
11	5227009	.	T	G	.	.	CSQ=G|missense_variant|MODERATE|HBB|ENSG00000244734|Transcript|ENST00000335295.4|protein_coding|1/3||||63|13|5|T/P|Act/Cct|rs281864509||-1||HGNC|HGNC:4827|NM_000518.5||1|P1|deleterious(0.01)|possibly_damaging(0.649)||||||||||||||||,G|missense_variant|MODERATE|HBB|ENSG00000244734|Transcript|ENST00000380315.2|protein_coding|3/4||||243|13|5|T/P|Act/Cct|rs281864509||-1|cds_end_NF|HGNC|HGNC:4827|||5||deleterious(0.01)|possibly_damaging(0.649)||||||||||||||||,G|upstream_gene_variant|MODIFIER||ENSG00000221031|Transcript|ENST00000408104.1|ribozyme||||||||||rs281864509|2370|-1|||||||||||||||||||||||||,G|upstream_gene_variant|MODIFIER|HBB|ENSG00000244734|Transcript|ENST00000475226.1|retained_intron||||||||||rs281864509|186|-1||HGNC|HGNC:4827|||2|||||||||||||||||||,G|missense_variant|MODERATE|HBB|ENSG00000244734|Transcript|ENST00000485743.1|protein_coding|1/2||||64|13|5|T/P|Act/Cct|rs281864509||-1||HGNC|HGNC:4827|||1||deleterious(0.01)|possibly_damaging(0.605)||||||||||||||||,G|missense_variant&NMD_transcript_variant|MODERATE|HBB|ENSG00000244734|Transcript|ENST00000633227.1|nonsense_mediated_decay|1/3||||63|13|5|T/P|Act/Cct|rs281864509||-1||HGNC|HGNC:4827|||3||deleterious_low_confidence(0)|possibly_damaging(0.696)||||||||||||||||,G|upstream_gene_variant|MODIFIER||ENSG00000285498|Transcript|ENST00000644706.1|TEC||||||||||rs281864509|1548|-1|||||||||||||||||||||||||,G|missense_variant|MODERATE|HBB|ENSG00000244734|Transcript|ENST00000647020.1|protein_coding|1/3||||189|13|5|T/P|Act/Cct|rs281864509||-1||HGNC|HGNC:4827||||P1|deleterious(0.01)|possibly_damaging(0.649)||||||||||||||||,G|regulatory_region_variant|MODIFIER|||RegulatoryFeature|ENSR00000952768|promoter_flanking_region||||||||||rs281864509|||||||||||||||||||||||||||
11	5227010	.	C	G	.	.	CSQ=G|synonymous_variant|LOW|HBB|ENSG00000244734|Transcript|ENST00000335295.4|protein_coding|1/3||||62|12|4|L|ctG/ctC|rs1589893645||-1||HGNC|HGNC:4827|NM_000518.5||1|P1|||||||||likely_benign||1|||||||,G|synonymous_variant|LOW|HBB|ENSG00000244734|Transcript|ENST00000380315.2|protein_coding|3/4||||242|12|4|L|ctG/ctC|rs1589893645||-1|cds_end_NF|HGNC|HGNC:4827|||5||||||||||likely_benign||1|||||||,G|upstream_gene_variant|MODIFIER||ENSG00000221031|Transcript|ENST00000408104.1|ribozyme||||||||||rs1589893645|2371|-1||||||||||||||||likely_benign||1|||||||,G|upstream_gene_variant|MODIFIER|HBB|ENSG00000244734|Transcript|ENST00000475226.1|retained_intron||||||||||rs1589893645|187|-1||HGNC|HGNC:4827|||2||||||||||likely_benign||1|||||||,G|synonymous_variant|LOW|HBB|ENSG00000244734|Transcript|ENST00000485743.1|protein_coding|1/2||||63|12|4|L|ctG/ctC|rs1589893645||-1||HGNC|HGNC:4827|||1||||||||||likely_benign||1|||||||,G|synonymous_variant&NMD_transcript_variant|LOW|HBB|ENSG00000244734|Transcript|ENST00000633227.1|nonsense_mediated_decay|1/3||||62|12|4|L|ctG/ctC|rs1589893645||-1||HGNC|HGNC:4827|||3||||||||||likely_benign||1|||||||,G|upstream_gene_variant|MODIFIER||ENSG00000285498|Transcript|ENST00000644706.1|TEC||||||||||rs1589893645|1549|-1||||||||||||||||likely_benign||1|||||||,G|synonymous_variant|LOW|HBB|ENSG00000244734|Transcript|ENST00000647020.1|protein_coding|1/3||||188|12|4|L|ctG/ctC|rs1589893645||-1||HGNC|HGNC:4827||||P1|||||||||likely_benign||1|||||||,G|regulatory_region_variant|MODIFIER|||RegulatoryFeature|ENSR00000952768|promoter_flanking_region||||||||||rs1589893645||||||||||||||||||likely_benign||1|||||||
11	5227011	.	A	G,T	.	.	CSQ=G|missense_variant|MODERATE|HBB|ENSG00000244734|Transcript|ENST00000335295.4|protein_coding|1/3||||61|11|4|L/P|cTg/cCg|rs63750720&CM099516||-1||HGNC|HGNC:4827|NM_000518.5||1|P1|deleterious(0)|benign(0.203)|||||||||1&1|25330532||||||,T|missense_variant|MODERATE|HBB|ENSG00000244734|Transcript|ENST00000335295.4|protein_coding|1/3||||61|11|4|L/Q|cTg/cAg|rs63750720&CM099516||-1||HGNC|HGNC:4827|NM_000518.5||1|P1|deleterious(0)|possibly_damaging(0.885)|||||||uncertain_significance||1&1|25330532||||||,G|missense_variant|MODERATE|HBB|ENSG00000244734|Transcript|ENST00000380315.2|protein_coding|3/4||||241|11|4|L/P|cTg/cCg|rs63750720&CM099516||-1|cds_end_NF|HGNC|HGNC:4827|||5||deleterious(0)|benign(0.203)|||||||||1&1|25330532||||||,T|missense_variant|MODERATE|HBB|ENSG00000244734|Transcript|ENST00000380315.2|protein_coding|3/4||||241|11|4|L/Q|cTg/cAg|rs63750720&CM099516||-1|cds_end_NF|HGNC|HGNC:4827|||5||deleterious(0)|possibly_damaging(0.885)|||||||uncertain_significance||1&1|25330532||||||,G|upstream_gene_variant|MODIFIER||ENSG00000221031|Transcript|ENST00000408104.1|ribozyme||||||||||rs63750720&CM099516|2372|-1||||||||||||||||||1&1|25330532||||||,T|upstream_gene_variant|MODIFIER||ENSG00000221031|Transcript|ENST00000408104.1|ribozyme||||||||||rs63750720&CM099516|2372|-1||||||||||||||||uncertain_significance||1&1|25330532||||||,G|upstream_gene_variant|MODIFIER|HBB|ENSG00000244734|Transcript|ENST00000475226.1|retained_intron||||||||||rs63750720&CM099516|188|-1||HGNC|HGNC:4827|||2||||||||||||1&1|25330532||||||,T|upstream_gene_variant|MODIFIER|HBB|ENSG00000244734|Transcript|ENST00000475226.1|retained_intron||||||||||rs63750720&CM099516|188|-1||HGNC|HGNC:4827|||2||||||||||uncertain_significance||1&1|25330532||||||,G|missense_variant|MODERATE|HBB|ENSG00000244734|Transcript|ENST00000485743.1|protein_coding|1/2||||62|11|4|L/P|cTg/cCg|rs63750720&CM099516||-1||HGNC|HGNC:4827|||1||deleterious(0)|probably_damaging(1)|||||||||1&1|25330532||||||,T|missense_variant|MODERATE|HBB|ENSG00000244734|Transcript|ENST00000485743.1|protein_coding|1/2||||62|11|4|L/Q|cTg/cAg|rs63750720&CM099516||-1||HGNC|HGNC:4827|||1||deleterious(0)|probably_damaging(1)|||||||uncertain_significance||1&1|25330532||||||,G|missense_variant&NMD_transcript_variant|MODERATE|HBB|ENSG00000244734|Transcript|ENST00000633227.1|nonsense_mediated_decay|1/3||||61|11|4|L/P|cTg/cCg|rs63750720&CM099516||-1||HGNC|HGNC:4827|||3||deleterious_low_confidence(0)|probably_damaging(0.939)|||||||||1&1|25330532||||||,T|missense_variant&NMD_transcript_variant|MODERATE|HBB|ENSG00000244734|Transcript|ENST00000633227.1|nonsense_mediated_decay|1/3||||61|11|4|L/Q|cTg/cAg|rs63750720&CM099516||-1||HGNC|HGNC:4827|||3||deleterious_low_confidence(0)|probably_damaging(0.912)|||||||uncertain_significance||1&1|25330532||||||,G|upstream_gene_variant|MODIFIER||ENSG00000285498|Transcript|ENST00000644706.1|TEC||||||||||rs63750720&CM099516|1550|-1||||||||||||||||||1&1|25330532||||||,T|upstream_gene_variant|MODIFIER||ENSG00000285498|Transcript|ENST00000644706.1|TEC||||||||||rs63750720&CM099516|1550|-1||||||||||||||||uncertain_significance||1&1|25330532||||||,G|missense_variant|MODERATE|HBB|ENSG00000244734|Transcript|ENST00000647020.1|protein_coding|1/3||||187|11|4|L/P|cTg/cCg|rs63750720&CM099516||-1||HGNC|HGNC:4827||||P1|deleterious(0)|benign(0.203)|||||||||1&1|25330532||||||,T|missense_variant|MODERATE|HBB|ENSG00000244734|Transcript|ENST00000647020.1|protein_coding|1/3||||187|11|4|L/Q|cTg/cAg|rs63750720&CM099516||-1||HGNC|HGNC:4827||||P1|deleterious(0)|possibly_damaging(0.885)|||||||uncertain_significance||1&1|25330532||||||,G|regulatory_region_variant|MODIFIER|||RegulatoryFeature|ENSR00000952768|promoter_flanking_region||||||||||rs63750720&CM099516||||||||||||||||||||1&1|25330532||||||,T|regulatory_region_variant|MODIFIER|||RegulatoryFeature|ENSR00000952768|promoter_flanking_region||||||||||rs63750720&CM099516||||||||||||||||||uncertain_significance||1&1|25330532||||||
11	5227012	.	G	A,C,T	.	.	CSQ=A|synonymous_variant|LOW|HBB|ENSG00000244734|Transcript|ENST00000335295.4|protein_coding|1/3||||60|10|4|L|Ctg/Ttg|rs34126315&CM034228&HM080112||-1||HGNC|HGNC:4827|NM_000518.5||1|P1|||||||||||1&1&1|||||||,C|missense_variant|MODERATE|HBB|ENSG00000244734|Transcript|ENST00000335295.4|protein_coding|1/3||||60|10|4|L/V|Ctg/Gtg|rs34126315&CM034228&HM080112||-1||HGNC|HGNC:4827|NM_000518.5||1|P1|deleterious(0.02)|benign(0.027)|||||||||1&1&1|||||||,T|missense_variant|MODERATE|HBB|ENSG00000244734|Transcript|ENST00000335295.4|protein_coding|1/3||||60|10|4|L/M|Ctg/Atg|rs34126315&CM034228&HM080112||-1||HGNC|HGNC:4827|NM_000518.5||1|P1|deleterious(0.03)|benign(0.267)|||||||uncertain_significance||1&1&1|||||||,A|synonymous_variant|LOW|HBB|ENSG00000244734|Transcript|ENST00000380315.2|protein_coding|3/4||||240|10|4|L|Ctg/Ttg|rs34126315&CM034228&HM080112||-1|cds_end_NF|HGNC|HGNC:4827|||5||||||||||||1&1&1|||||||,C|missense_variant|MODERATE|HBB|ENSG00000244734|Transcript|ENST00000380315.2|protein_coding|3/4||||240|10|4|L/V|Ctg/Gtg|rs34126315&CM034228&HM080112||-1|cds_end_NF|HGNC|HGNC:4827|||5||deleterious(0.03)|benign(0.027)|||||||||1&1&1|||||||,T|missense_variant|MODERATE|HBB|ENSG00000244734|Transcript|ENST00000380315.2|protein_coding|3/4||||240|10|4|L/M|Ctg/Atg|rs34126315&CM034228&HM080112||-1|cds_end_NF|HGNC|HGNC:4827|||5||deleterious(0.03)|benign(0.267)|||||||uncertain_significance||1&1&1|||||||,A|upstream_gene_variant|MODIFIER||ENSG00000221031|Transcript|ENST00000408104.1|ribozyme||||||||||rs34126315&CM034228&HM080112|2373|-1||||||||||||||||||1&1&1|||||||,C|upstream_gene_variant|MODIFIER||ENSG00000221031|Transcript|ENST00000408104.1|ribozyme||||||||||rs34126315&CM034228&HM080112|2373|-1||||||||||||||||||1&1&1|||||||,T|upstream_gene_variant|MODIFIER||ENSG00000221031|Transcript|ENST00000408104.1|ribozyme||||||||||rs34126315&CM034228&HM080112|2373|-1||||||||||||||||uncertain_significance||1&1&1|||||||,A|upstream_gene_variant|MODIFIER|HBB|ENSG00000244734|Transcript|ENST00000475226.1|retained_intron||||||||||rs34126315&CM034228&HM080112|189|-1||HGNC|HGNC:4827|||2||||||||||||1&1&1|||||||,C|upstream_gene_variant|MODIFIER|HBB|ENSG00000244734|Transcript|ENST00000475226.1|retained_intron||||||||||rs34126315&CM034228&HM080112|189|-1||HGNC|HGNC:4827|||2||||||||||||1&1&1|||||||,T|upstream_gene_variant|MODIFIER|HBB|ENSG00000244734|Transcript|ENST00000475226.1|retained_intron||||||||||rs34126315&CM034228&HM080112|189|-1||HGNC|HGNC:4827|||2||||||||||uncertain_significance||1&1&1|||||||,A|synonymous_variant|LOW|HBB|ENSG00000244734|Transcript|ENST00000485743.1|protein_coding|1/2||||61|10|4|L|Ctg/Ttg|rs34126315&CM034228&HM080112||-1||HGNC|HGNC:4827|||1||||||||||||1&1&1|||||||,C|missense_variant|MODERATE|HBB|ENSG00000244734|Transcript|ENST00000485743.1|protein_coding|1/2||||61|10|4|L/V|Ctg/Gtg|rs34126315&CM034228&HM080112||-1||HGNC|HGNC:4827|||1||deleterious(0.03)|probably_damaging(0.996)|||||||||1&1&1|||||||,T|missense_variant|MODERATE|HBB|ENSG00000244734|Transcript|ENST00000485743.1|protein_coding|1/2||||61|10|4|L/M|Ctg/Atg|rs34126315&CM034228&HM080112||-1||HGNC|HGNC:4827|||1||deleterious(0.03)|probably_damaging(1)|||||||uncertain_significance||1&1&1|||||||,A|synonymous_variant&NMD_transcript_variant|LOW|HBB|ENSG00000244734|Transcript|ENST00000633227.1|nonsense_mediated_decay|1/3||||60|10|4|L|Ctg/Ttg|rs34126315&CM034228&HM080112||-1||HGNC|HGNC:4827|||3||||||||||||1&1&1|||||||,C|missense_variant&NMD_transcript_variant|MODERATE|HBB|ENSG00000244734|Transcript|ENST00000633227.1|nonsense_mediated_decay|1/3||||60|10|4|L/V|Ctg/Gtg|rs34126315&CM034228&HM080112||-1||HGNC|HGNC:4827|||3||deleterious_low_confidence(0.01)|possibly_damaging(0.453)|||||||||1&1&1|||||||,T|missense_variant&NMD_transcript_variant|MODERATE|HBB|ENSG00000244734|Transcript|ENST00000633227.1|nonsense_mediated_decay|1/3||||60|10|4|L/M|Ctg/Atg|rs34126315&CM034228&HM080112||-1||HGNC|HGNC:4827|||3||deleterious_low_confidence(0.03)|benign(0.243)|||||||uncertain_significance||1&1&1|||||||,A|upstream_gene_variant|MODIFIER||ENSG00000285498|Transcript|ENST00000644706.1|TEC||||||||||rs34126315&CM034228&HM080112|1551|-1||||||||||||||||||1&1&1|||||||,C|upstream_gene_variant|MODIFIER||ENSG00000285498|Transcript|ENST00000644706.1|TEC||||||||||rs34126315&CM034228&HM080112|1551|-1||||||||||||||||||1&1&1|||||||,T|upstream_gene_variant|MODIFIER||ENSG00000285498|Transcript|ENST00000644706.1|TEC||||||||||rs34126315&CM034228&HM080112|1551|-1||||||||||||||||uncertain_significance||1&1&1|||||||,A|synonymous_variant|LOW|HBB|ENSG00000244734|Transcript|ENST00000647020.1|protein_coding|1/3||||186|10|4|L|Ctg/Ttg|rs34126315&CM034228&HM080112||-1||HGNC|HGNC:4827||||P1|||||||||||1&1&1|||||||,C|missense_variant|MODERATE|HBB|ENSG00000244734|Transcript|ENST00000647020.1|protein_coding|1/3||||186|10|4|L/V|Ctg/Gtg|rs34126315&CM034228&HM080112||-1||HGNC|HGNC:4827||||P1|deleterious(0.02)|benign(0.027)|||||||||1&1&1|||||||,T|missense_variant|MODERATE|HBB|ENSG00000244734|Transcript|ENST00000647020.1|protein_coding|1/3||||186|10|4|L/M|Ctg/Atg|rs34126315&CM034228&HM080112||-1||HGNC|HGNC:4827||||P1|deleterious(0.03)|benign(0.267)|||||||uncertain_significance||1&1&1|||||||,A|regulatory_region_variant|MODIFIER|||RegulatoryFeature|ENSR00000952768|promoter_flanking_region||||||||||rs34126315&CM034228&HM080112||||||||||||||||||||1&1&1|||||||,C|regulatory_region_variant|MODIFIER|||RegulatoryFeature|ENSR00000952768|promoter_flanking_region||||||||||rs34126315&CM034228&HM080112||||||||||||||||||||1&1&1|||||||,T|regulatory_region_variant|MODIFIER|||RegulatoryFeature|ENSR00000952768|promoter_flanking_region||||||||||rs34126315&CM034228&HM080112||||||||||||||||||uncertain_significance||1&1&1|||||||
11	5227013	.	AT	A	.	.	CSQ=-|frameshift_variant|HIGH|HBB|ENSG00000244734|Transcript|ENST00000335295.4|protein_coding|1/3||||58|8|3|H/X|cAt/ct|CD154646&CM099515&CM860010||-1||HGNC|HGNC:4827|NM_000518.5||1|P1|||||||||||1&1&1|||||||,-|frameshift_variant|HIGH|HBB|ENSG00000244734|Transcript|ENST00000380315.2|protein_coding|3/4||||238|8|3|H/X|cAt/ct|CD154646&CM099515&CM860010||-1|cds_end_NF|HGNC|HGNC:4827|||5||||||||||||1&1&1|||||||,-|upstream_gene_variant|MODIFIER||ENSG00000221031|Transcript|ENST00000408104.1|ribozyme||||||||||CD154646&CM099515&CM860010|2375|-1||||||||||||||||||1&1&1|||||||,-|upstream_gene_variant|MODIFIER|HBB|ENSG00000244734|Transcript|ENST00000475226.1|retained_intron||||||||||CD154646&CM099515&CM860010|191|-1||HGNC|HGNC:4827|||2||||||||||||1&1&1|||||||,-|frameshift_variant|HIGH|HBB|ENSG00000244734|Transcript|ENST00000485743.1|protein_coding|1/2||||59|8|3|H/X|cAt/ct|CD154646&CM099515&CM860010||-1||HGNC|HGNC:4827|||1||||||||||||1&1&1|||||||,-|frameshift_variant&NMD_transcript_variant|HIGH|HBB|ENSG00000244734|Transcript|ENST00000633227.1|nonsense_mediated_decay|1/3||||58|8|3|H/X|cAt/ct|CD154646&CM099515&CM860010||-1||HGNC|HGNC:4827|||3||||||||||||1&1&1|||||||,-|upstream_gene_variant|MODIFIER||ENSG00000285498|Transcript|ENST00000644706.1|TEC||||||||||CD154646&CM099515&CM860010|1553|-1||||||||||||||||||1&1&1|||||||,-|frameshift_variant|HIGH|HBB|ENSG00000244734|Transcript|ENST00000647020.1|protein_coding|1/3||||184|8|3|H/X|cAt/ct|CD154646&CM099515&CM860010||-1||HGNC|HGNC:4827||||P1|||||||||||1&1&1|||||||,-|regulatory_region_variant|MODIFIER|||RegulatoryFeature|ENSR00000952768|promoter_flanking_region||||||||||CD154646&CM099515&CM860010||||||||||||||||||||1&1&1|||||||
11	5227015	.	GC	G	.	.	CSQ=-|frameshift_variant|HIGH|HBB|ENSG00000244734|Transcript|ENST00000335295.4|protein_coding|1/3||||56|6|2|V/X|gtG/gt|CD920863&COSV58941764||-1||HGNC|HGNC:4827|NM_000518.5||1|P1||||||||||0&1|1&1|||||||ClinVar:_phenotype_not_specified+ClinVar+rs1349384278,-|frameshift_variant|HIGH|HBB|ENSG00000244734|Transcript|ENST00000380315.2|protein_coding|3/4||||236|6|2|V/X|gtG/gt|CD920863&COSV58941764||-1|cds_end_NF|HGNC|HGNC:4827|||5|||||||||||0&1|1&1|||||||ClinVar:_phenotype_not_specified+ClinVar+rs1349384278,-|upstream_gene_variant|MODIFIER||ENSG00000221031|Transcript|ENST00000408104.1|ribozyme||||||||||CD920863&COSV58941764|2377|-1|||||||||||||||||0&1|1&1|||||||ClinVar:_phenotype_not_specified+ClinVar+rs1349384278,-|upstream_gene_variant|MODIFIER|HBB|ENSG00000244734|Transcript|ENST00000475226.1|retained_intron||||||||||CD920863&COSV58941764|193|-1||HGNC|HGNC:4827|||2|||||||||||0&1|1&1|||||||ClinVar:_phenotype_not_specified+ClinVar+rs1349384278,-|frameshift_variant|HIGH|HBB|ENSG00000244734|Transcript|ENST00000485743.1|protein_coding|1/2||||57|6|2|V/X|gtG/gt|CD920863&COSV58941764||-1||HGNC|HGNC:4827|||1|||||||||||0&1|1&1|||||||ClinVar:_phenotype_not_specified+ClinVar+rs1349384278,-|frameshift_variant&NMD_transcript_variant|HIGH|HBB|ENSG00000244734|Transcript|ENST00000633227.1|nonsense_mediated_decay|1/3||||56|6|2|V/X|gtG/gt|CD920863&COSV58941764||-1||HGNC|HGNC:4827|||3|||||||||||0&1|1&1|||||||ClinVar:_phenotype_not_specified+ClinVar+rs1349384278,-|upstream_gene_variant|MODIFIER||ENSG00000285498|Transcript|ENST00000644706.1|TEC||||||||||CD920863&COSV58941764|1555|-1|||||||||||||||||0&1|1&1|||||||ClinVar:_phenotype_not_specified+ClinVar+rs1349384278,-|frameshift_variant|HIGH|HBB|ENSG00000244734|Transcript|ENST00000647020.1|protein_coding|1/3||||182|6|2|V/X|gtG/gt|CD920863&COSV58941764||-1||HGNC|HGNC:4827||||P1||||||||||0&1|1&1|||||||ClinVar:_phenotype_not_specified+ClinVar+rs1349384278,-|regulatory_region_variant|MODIFIER|||RegulatoryFeature|ENSR00000952768|promoter_flanking_region||||||||||CD920863&COSV58941764|||||||||||||||||||0&1|1&1|||||||ClinVar:_phenotype_not_specified+ClinVar+rs1349384278
11	5227016	.	C	T	.	.	CSQ=T|synonymous_variant|LOW|HBB|ENSG00000244734|Transcript|ENST00000335295.4|protein_coding|1/3||||56|6|2|V|gtG/gtA|rs1349384278&CD920863&COSV58941764||-1||HGNC|HGNC:4827|NM_000518.5||1|P1|||||||||likely_benign|0&0&1|1&1&1|||||||ClinVar:_phenotype_not_specified+ClinVar+rs1349384278,T|synonymous_variant|LOW|HBB|ENSG00000244734|Transcript|ENST00000380315.2|protein_coding|3/4||||236|6|2|V|gtG/gtA|rs1349384278&CD920863&COSV58941764||-1|cds_end_NF|HGNC|HGNC:4827|||5||||||||||likely_benign|0&0&1|1&1&1|||||||ClinVar:_phenotype_not_specified+ClinVar+rs1349384278,T|upstream_gene_variant|MODIFIER||ENSG00000221031|Transcript|ENST00000408104.1|ribozyme||||||||||rs1349384278&CD920863&COSV58941764|2377|-1||||||||||||||||likely_benign|0&0&1|1&1&1|||||||ClinVar:_phenotype_not_specified+ClinVar+rs1349384278,T|upstream_gene_variant|MODIFIER|HBB|ENSG00000244734|Transcript|ENST00000475226.1|retained_intron||||||||||rs1349384278&CD920863&COSV58941764|193|-1||HGNC|HGNC:4827|||2||||||||||likely_benign|0&0&1|1&1&1|||||||ClinVar:_phenotype_not_specified+ClinVar+rs1349384278,T|synonymous_variant|LOW|HBB|ENSG00000244734|Transcript|ENST00000485743.1|protein_coding|1/2||||57|6|2|V|gtG/gtA|rs1349384278&CD920863&COSV58941764||-1||HGNC|HGNC:4827|||1||||||||||likely_benign|0&0&1|1&1&1|||||||ClinVar:_phenotype_not_specified+ClinVar+rs1349384278,T|synonymous_variant&NMD_transcript_variant|LOW|HBB|ENSG00000244734|Transcript|ENST00000633227.1|nonsense_mediated_decay|1/3||||56|6|2|V|gtG/gtA|rs1349384278&CD920863&COSV58941764||-1||HGNC|HGNC:4827|||3||||||||||likely_benign|0&0&1|1&1&1|||||||ClinVar:_phenotype_not_specified+ClinVar+rs1349384278,T|upstream_gene_variant|MODIFIER||ENSG00000285498|Transcript|ENST00000644706.1|TEC||||||||||rs1349384278&CD920863&COSV58941764|1555|-1||||||||||||||||likely_benign|0&0&1|1&1&1|||||||ClinVar:_phenotype_not_specified+ClinVar+rs1349384278,T|synonymous_variant|LOW|HBB|ENSG00000244734|Transcript|ENST00000647020.1|protein_coding|1/3||||182|6|2|V|gtG/gtA|rs1349384278&CD920863&COSV58941764||-1||HGNC|HGNC:4827||||P1|||||||||likely_benign|0&0&1|1&1&1|||||||ClinVar:_phenotype_not_specified+ClinVar+rs1349384278,T|regulatory_region_variant|MODIFIER|||RegulatoryFeature|ENSR00000952768|promoter_flanking_region||||||||||rs1349384278&CD920863&COSV58941764||||||||||||||||||likely_benign|0&0&1|1&1&1|||||||ClinVar:_phenotype_not_specified+ClinVar+rs1349384278
11	5227017	.	AC	A	.	.	CSQ=-|frameshift_variant|HIGH|HBB|ENSG00000244734|Transcript|ENST00000335295.4|protein_coding|1/3||||54|4|2|V/X|Gtg/tg|rs63750475&CD951722&CM066572&CM078837&CM973761||-1||HGNC|HGNC:4827|NM_000518.5||1|P1|||||||||pathogenic||1&1&1&1&1|6280057&1734721||||||ClinVar:_phenotype_not_specified+ClinVar+rs33958358&HB_NIIGATA+ClinVar+rs33958358&HEMOGLOBIN_SOUTH_FLORIDA+ClinVar+rs33958358&beta_0_Thalassemia+ClinVar+rs63750475&beta_Thalassemia+ClinVar+rs63750475,-|frameshift_variant|HIGH|HBB|ENSG00000244734|Transcript|ENST00000380315.2|protein_coding|3/4||||234|4|2|V/X|Gtg/tg|rs63750475&CD951722&CM066572&CM078837&CM973761||-1|cds_end_NF|HGNC|HGNC:4827|||5||||||||||pathogenic||1&1&1&1&1|6280057&1734721||||||ClinVar:_phenotype_not_specified+ClinVar+rs33958358&HB_NIIGATA+ClinVar+rs33958358&HEMOGLOBIN_SOUTH_FLORIDA+ClinVar+rs33958358&beta_0_Thalassemia+ClinVar+rs63750475&beta_Thalassemia+ClinVar+rs63750475,-|upstream_gene_variant|MODIFIER||ENSG00000221031|Transcript|ENST00000408104.1|ribozyme||||||||||rs63750475&CD951722&CM066572&CM078837&CM973761|2379|-1||||||||||||||||pathogenic||1&1&1&1&1|6280057&1734721||||||ClinVar:_phenotype_not_specified+ClinVar+rs33958358&HB_NIIGATA+ClinVar+rs33958358&HEMOGLOBIN_SOUTH_FLORIDA+ClinVar+rs33958358&beta_0_Thalassemia+ClinVar+rs63750475&beta_Thalassemia+ClinVar+rs63750475,-|upstream_gene_variant|MODIFIER|HBB|ENSG00000244734|Transcript|ENST00000475226.1|retained_intron||||||||||rs63750475&CD951722&CM066572&CM078837&CM973761|195|-1||HGNC|HGNC:4827|||2||||||||||pathogenic||1&1&1&1&1|6280057&1734721||||||ClinVar:_phenotype_not_specified+ClinVar+rs33958358&HB_NIIGATA+ClinVar+rs33958358&HEMOGLOBIN_SOUTH_FLORIDA+ClinVar+rs33958358&beta_0_Thalassemia+ClinVar+rs63750475&beta_Thalassemia+ClinVar+rs63750475,-|frameshift_variant|HIGH|HBB|ENSG00000244734|Transcript|ENST00000485743.1|protein_coding|1/2||||55|4|2|V/X|Gtg/tg|rs63750475&CD951722&CM066572&CM078837&CM973761||-1||HGNC|HGNC:4827|||1||||||||||pathogenic||1&1&1&1&1|6280057&1734721||||||ClinVar:_phenotype_not_specified+ClinVar+rs33958358&HB_NIIGATA+ClinVar+rs33958358&HEMOGLOBIN_SOUTH_FLORIDA+ClinVar+rs33958358&beta_0_Thalassemia+ClinVar+rs63750475&beta_Thalassemia+ClinVar+rs63750475,-|frameshift_variant&NMD_transcript_variant|HIGH|HBB|ENSG00000244734|Transcript|ENST00000633227.1|nonsense_mediated_decay|1/3||||54|4|2|V/X|Gtg/tg|rs63750475&CD951722&CM066572&CM078837&CM973761||-1||HGNC|HGNC:4827|||3||||||||||pathogenic||1&1&1&1&1|6280057&1734721||||||ClinVar:_phenotype_not_specified+ClinVar+rs33958358&HB_NIIGATA+ClinVar+rs33958358&HEMOGLOBIN_SOUTH_FLORIDA+ClinVar+rs33958358&beta_0_Thalassemia+ClinVar+rs63750475&beta_Thalassemia+ClinVar+rs63750475,-|upstream_gene_variant|MODIFIER||ENSG00000285498|Transcript|ENST00000644706.1|TEC||||||||||rs63750475&CD951722&CM066572&CM078837&CM973761|1557|-1||||||||||||||||pathogenic||1&1&1&1&1|6280057&1734721||||||ClinVar:_phenotype_not_specified+ClinVar+rs33958358&HB_NIIGATA+ClinVar+rs33958358&HEMOGLOBIN_SOUTH_FLORIDA+ClinVar+rs33958358&beta_0_Thalassemia+ClinVar+rs63750475&beta_Thalassemia+ClinVar+rs63750475,-|frameshift_variant|HIGH|HBB|ENSG00000244734|Transcript|ENST00000647020.1|protein_coding|1/3||||180|4|2|V/X|Gtg/tg|rs63750475&CD951722&CM066572&CM078837&CM973761||-1||HGNC|HGNC:4827||||P1|||||||||pathogenic||1&1&1&1&1|6280057&1734721||||||ClinVar:_phenotype_not_specified+ClinVar+rs33958358&HB_NIIGATA+ClinVar+rs33958358&HEMOGLOBIN_SOUTH_FLORIDA+ClinVar+rs33958358&beta_0_Thalassemia+ClinVar+rs63750475&beta_Thalassemia+ClinVar+rs63750475,-|regulatory_region_variant|MODIFIER|||RegulatoryFeature|ENSR00000952768|promoter_flanking_region||||||||||rs63750475&CD951722&CM066572&CM078837&CM973761||||||||||||||||||pathogenic||1&1&1&1&1|6280057&1734721||||||ClinVar:_phenotype_not_specified+ClinVar+rs33958358&HB_NIIGATA+ClinVar+rs33958358&HEMOGLOBIN_SOUTH_FLORIDA+ClinVar+rs33958358&beta_0_Thalassemia+ClinVar+rs63750475&beta_Thalassemia+ClinVar+rs63750475
