# Supplementary material for: Annotating and prioritizing genomic variants using the Ensembl Variant Effect Predictor—A tutorial
Source: Hum Mutat. Author manuscript; Available in PMC 2022 Aug 1. (PMC7613081; doi:10.1002/humu.24298)
Supplement: Output file VEP [file EMS140856-supplement-Output_file_VEP.gz]

#Uploaded_variation	Location	Allele	Gene	Feature	Feature_type	Consequence	cDNA_position	CDS_position	Protein_position	Amino_acids	Codons	Existing_variation	Extra
.	11:5227001-5227001	A	ENSG00000244734	ENST00000335295.4	Transcript	missense_variant	71	21	7	E/D	gaG/gaT	rs1589893600,COSV100092924	IMPACT=MODERATE;SYMBOL=HBB;BIOTYPE=protein_coding;EXON=1/3;STRAND=-1;SYMBOL_SOURCE=HGNC;HGNC_ID=HGNC:4827;MANE_SELECT=NM_000518.5;TSL=1;APPRIS=P1;SIFT=tolerated(0.15);PolyPhen=benign(0);SOMATIC=0,1;PHENO=0,1;PHENOTYPES=ALPHA-THALASSEMIA+MIM_morbid+ENSG00000244734,BETA-THALASSEMIA__DOMINANT_INCLUSION_BODY_TYPE+MIM_morbid+ENSG00000244734,BETA-THALASSEMIA+MIM_morbid+ENSG00000244734,ERYTHROCYTOSIS__F…
.	11:5227001-5227001	A	ENSG00000244734	ENST00000380315.2	Transcript	missense_variant	251	21	7	E/D	gaG/gaT	rs1589893600,COSV100092924	IMPACT=MODERATE;SYMBOL=HBB;BIOTYPE=protein_coding;EXON=3/4;STRAND=-1;FLAGS=cds_end_NF;SYMBOL_SOURCE=HGNC;HGNC_ID=HGNC:4827;TSL=5;SIFT=tolerated(0.13);PolyPhen=benign(0);SOMATIC=0,1;PHENO=0,1;PHENOTYPES=ALPHA-THALASSEMIA+MIM_morbid+ENSG00000244734,BETA-THALASSEMIA__DOMINANT_INCLUSION_BODY_TYPE+MIM_morbid+ENSG00000244734,BETA-THALASSEMIA+MIM_morbid+ENSG00000244734,ERYTHROCYTOSIS__FAMILIAL__6+MIM_mo…
.	11:5227001-5227001	A	ENSG00000221031	ENST00000408104.1	Transcript	upstream_gene_variant	-	-	-	-	-	rs1589893600,COSV100092924	IMPACT=MODIFIER;BIOTYPE=ribozyme;DISTANCE=2362;STRAND=-1;SOMATIC=0,1;PHENO=0,1;PHENOTYPES=ALPHA-THALASSEMIA+MIM_morbid+ENSG00000244734,BETA-THALASSEMIA__DOMINANT_INCLUSION_BODY_TYPE+MIM_morbid+ENSG00000244734,BETA-THALASSEMIA+MIM_morbid+ENSG00000244734,ERYTHROCYTOSIS__FAMILIAL__6+MIM_morbid+ENSG00000244734,FETAL_HEMOGLOBIN_QUANTITATIVE_TRAIT_LOCUS_1+MIM_morbid+ENSG00000244734,HEINZ_BODY_ANEMIAS+M…
.	11:5227001-5227001	A	ENSG00000244734	ENST00000475226.1	Transcript	upstream_gene_variant	-	-	-	-	-	rs1589893600,COSV100092924	IMPACT=MODIFIER;SYMBOL=HBB;BIOTYPE=retained_intron;DISTANCE=178;STRAND=-1;SYMBOL_SOURCE=HGNC;HGNC_ID=HGNC:4827;TSL=2;SOMATIC=0,1;PHENO=0,1;PHENOTYPES=ALPHA-THALASSEMIA+MIM_morbid+ENSG00000244734,BETA-THALASSEMIA__DOMINANT_INCLUSION_BODY_TYPE+MIM_morbid+ENSG00000244734,BETA-THALASSEMIA+MIM_morbid+ENSG00000244734,ERYTHROCYTOSIS__FAMILIAL__6+MIM_morbid+ENSG00000244734,FETAL_HEMOGLOBIN_QUANTITATIVE_T…
.	11:5227001-5227001	A	ENSG00000244734	ENST00000485743.1	Transcript	missense_variant	72	21	7	E/D	gaG/gaT	rs1589893600,COSV100092924	IMPACT=MODERATE;SYMBOL=HBB;BIOTYPE=protein_coding;EXON=1/2;STRAND=-1;SYMBOL_SOURCE=HGNC;HGNC_ID=HGNC:4827;TSL=1;SIFT=tolerated(0.16);PolyPhen=benign(0.003);SOMATIC=0,1;PHENO=0,1;PHENOTYPES=ALPHA-THALASSEMIA+MIM_morbid+ENSG00000244734,BETA-THALASSEMIA__DOMINANT_INCLUSION_BODY_TYPE+MIM_morbid+ENSG00000244734,BETA-THALASSEMIA+MIM_morbid+ENSG00000244734,ERYTHROCYTOSIS__FAMILIAL__6+MIM_morbid+ENSG0000…
.	11:5227001-5227001	A	ENSG00000244734	ENST00000633227.1	Transcript	missense_variant,NMD_transcript_variant	71	21	7	E/D	gaG/gaT	rs1589893600,COSV100092924	IMPACT=MODERATE;SYMBOL=HBB;BIOTYPE=nonsense_mediated_decay;EXON=1/3;STRAND=-1;SYMBOL_SOURCE=HGNC;HGNC_ID=HGNC:4827;TSL=3;SIFT=tolerated_low_confidence(0.07);PolyPhen=benign(0);SOMATIC=0,1;PHENO=0,1;PHENOTYPES=ALPHA-THALASSEMIA+MIM_morbid+ENSG00000244734,BETA-THALASSEMIA__DOMINANT_INCLUSION_BODY_TYPE+MIM_morbid+ENSG00000244734,BETA-THALASSEMIA+MIM_morbid+ENSG00000244734,ERYTHROCYTOSIS__FAMILIAL__6…
.	11:5227001-5227001	A	ENSG00000285498	ENST00000644706.1	Transcript	upstream_gene_variant	-	-	-	-	-	rs1589893600,COSV100092924	IMPACT=MODIFIER;BIOTYPE=TEC;DISTANCE=1540;STRAND=-1;SOMATIC=0,1;PHENO=0,1;PHENOTYPES=ALPHA-THALASSEMIA+MIM_morbid+ENSG00000244734,BETA-THALASSEMIA__DOMINANT_INCLUSION_BODY_TYPE+MIM_morbid+ENSG00000244734,BETA-THALASSEMIA+MIM_morbid+ENSG00000244734,ERYTHROCYTOSIS__FAMILIAL__6+MIM_morbid+ENSG00000244734,FETAL_HEMOGLOBIN_QUANTITATIVE_TRAIT_LOCUS_1+MIM_morbid+ENSG00000244734,HEINZ_BODY_ANEMIAS+MIM_mo…
.	11:5227001-5227001	A	ENSG00000244734	ENST00000647020.1	Transcript	missense_variant	197	21	7	E/D	gaG/gaT	rs1589893600,COSV100092924	IMPACT=MODERATE;SYMBOL=HBB;BIOTYPE=protein_coding;EXON=1/3;STRAND=-1;SYMBOL_SOURCE=HGNC;HGNC_ID=HGNC:4827;APPRIS=P1;SIFT=tolerated(0.15);PolyPhen=benign(0);SOMATIC=0,1;PHENO=0,1;PHENOTYPES=ALPHA-THALASSEMIA+MIM_morbid+ENSG00000244734,BETA-THALASSEMIA__DOMINANT_INCLUSION_BODY_TYPE+MIM_morbid+ENSG00000244734,BETA-THALASSEMIA+MIM_morbid+ENSG00000244734,ERYTHROCYTOSIS__FAMILIAL__6+MIM_morbid+ENSG0000…
.	11:5227001-5227001	A	-	ENSR00000952768	RegulatoryFeature	regulatory_region_variant	-	-	-	-	-	rs1589893600,COSV100092924	IMPACT=MODIFIER;BIOTYPE=promoter_flanking_region;SOMATIC=0,1;PHENO=0,1;PHENOTYPES=ALPHA-THALASSEMIA+MIM_morbid+ENSG00000244734,BETA-THALASSEMIA__DOMINANT_INCLUSION_BODY_TYPE+MIM_morbid+ENSG00000244734,BETA-THALASSEMIA+MIM_morbid+ENSG00000244734,ERYTHROCYTOSIS__FAMILIAL__6+MIM_morbid+ENSG00000244734,FETAL_HEMOGLOBIN_QUANTITATIVE_TRAIT_LOCUS_1+MIM_morbid+ENSG00000244734,HEINZ_BODY_ANEMIAS+MIM_morbi…
.	11:5227001-5227002	-	ENSG00000244734	ENST00000335295.4	Transcript	frameshift_variant	70	20	7	E/X	gAg/gg	rs63749819,CD830010,CM097155,CM880038	IMPACT=HIGH;SYMBOL=HBB;BIOTYPE=protein_coding;EXON=1/3;STRAND=-1;SYMBOL_SOURCE=HGNC;HGNC_ID=HGNC:4827;MANE_SELECT=NM_000518.5;TSL=1;APPRIS=P1;CLIN_SIG=pathogenic;PHENO=1,1,1,1;PUBMED=27351925,1734721,6310991,2458145,2393712,2200762,8262525,26366553;PHENOTYPES=Anemia+ClinVar+rs334,beta_Thalassemia+ClinVar+rs334,BETA-THALASSEMIA__DOMINANT_INCLUSION_BODY_TYPE+ClinVar+rs334,ClinVar:_phenotype_not_spe…
.	11:5227001-5227002	-	ENSG00000244734	ENST00000380315.2	Transcript	frameshift_variant	250	20	7	E/X	gAg/gg	rs63749819,CD830010,CM097155,CM880038	IMPACT=HIGH;SYMBOL=HBB;BIOTYPE=protein_coding;EXON=3/4;STRAND=-1;FLAGS=cds_end_NF;SYMBOL_SOURCE=HGNC;HGNC_ID=HGNC:4827;TSL=5;CLIN_SIG=pathogenic;PHENO=1,1,1,1;PUBMED=27351925,1734721,6310991,2458145,2393712,2200762,8262525,26366553;PHENOTYPES=Anemia+ClinVar+rs334,beta_Thalassemia+ClinVar+rs334,BETA-THALASSEMIA__DOMINANT_INCLUSION_BODY_TYPE+ClinVar+rs334,ClinVar:_phenotype_not_specified+ClinVar+rs…
.	11:5227001-5227002	-	ENSG00000221031	ENST00000408104.1	Transcript	upstream_gene_variant	-	-	-	-	-	rs63749819,CD830010,CM097155,CM880038	IMPACT=MODIFIER;BIOTYPE=ribozyme;DISTANCE=2363;STRAND=-1;CLIN_SIG=pathogenic;PHENO=1,1,1,1;PUBMED=27351925,1734721,6310991,2458145,2393712,2200762,8262525,26366553;PHENOTYPES=Anemia+ClinVar+rs334,beta_Thalassemia+ClinVar+rs334,BETA-THALASSEMIA__DOMINANT_INCLUSION_BODY_TYPE+ClinVar+rs334,ClinVar:_phenotype_not_specified+ClinVar+rs334,ClinVar:_phenotype_not_specified+ClinVar+rs334,FETAL_HEMOGLOBIN_…
.	11:5227001-5227002	-	ENSG00000244734	ENST00000475226.1	Transcript	upstream_gene_variant	-	-	-	-	-	rs63749819,CD830010,CM097155,CM880038	IMPACT=MODIFIER;SYMBOL=HBB;BIOTYPE=retained_intron;DISTANCE=179;STRAND=-1;SYMBOL_SOURCE=HGNC;HGNC_ID=HGNC:4827;TSL=2;CLIN_SIG=pathogenic;PHENO=1,1,1,1;PUBMED=27351925,1734721,6310991,2458145,2393712,2200762,8262525,26366553;PHENOTYPES=Anemia+ClinVar+rs334,beta_Thalassemia+ClinVar+rs334,BETA-THALASSEMIA__DOMINANT_INCLUSION_BODY_TYPE+ClinVar+rs334,ClinVar:_phenotype_not_specified+ClinVar+rs334,Clin…
.	11:5227001-5227002	-	ENSG00000244734	ENST00000485743.1	Transcript	frameshift_variant	71	20	7	E/X	gAg/gg	rs63749819,CD830010,CM097155,CM880038	IMPACT=HIGH;SYMBOL=HBB;BIOTYPE=protein_coding;EXON=1/2;STRAND=-1;SYMBOL_SOURCE=HGNC;HGNC_ID=HGNC:4827;TSL=1;CLIN_SIG=pathogenic;PHENO=1,1,1,1;PUBMED=27351925,1734721,6310991,2458145,2393712,2200762,8262525,26366553;PHENOTYPES=Anemia+ClinVar+rs334,beta_Thalassemia+ClinVar+rs334,BETA-THALASSEMIA__DOMINANT_INCLUSION_BODY_TYPE+ClinVar+rs334,ClinVar:_phenotype_not_specified+ClinVar+rs334,ClinVar:_phen…
.	11:5227001-5227002	-	ENSG00000244734	ENST00000633227.1	Transcript	frameshift_variant,NMD_transcript_variant	70	20	7	E/X	gAg/gg	rs63749819,CD830010,CM097155,CM880038	IMPACT=HIGH;SYMBOL=HBB;BIOTYPE=nonsense_mediated_decay;EXON=1/3;STRAND=-1;SYMBOL_SOURCE=HGNC;HGNC_ID=HGNC:4827;TSL=3;CLIN_SIG=pathogenic;PHENO=1,1,1,1;PUBMED=27351925,1734721,6310991,2458145,2393712,2200762,8262525,26366553;PHENOTYPES=Anemia+ClinVar+rs334,beta_Thalassemia+ClinVar+rs334,BETA-THALASSEMIA__DOMINANT_INCLUSION_BODY_TYPE+ClinVar+rs334,ClinVar:_phenotype_not_specified+ClinVar+rs334,Clin…
.	11:5227001-5227002	-	ENSG00000285498	ENST00000644706.1	Transcript	upstream_gene_variant	-	-	-	-	-	rs63749819,CD830010,CM097155,CM880038	IMPACT=MODIFIER;BIOTYPE=TEC;DISTANCE=1541;STRAND=-1;CLIN_SIG=pathogenic;PHENO=1,1,1,1;PUBMED=27351925,1734721,6310991,2458145,2393712,2200762,8262525,26366553;PHENOTYPES=Anemia+ClinVar+rs334,beta_Thalassemia+ClinVar+rs334,BETA-THALASSEMIA__DOMINANT_INCLUSION_BODY_TYPE+ClinVar+rs334,ClinVar:_phenotype_not_specified+ClinVar+rs334,ClinVar:_phenotype_not_specified+ClinVar+rs334,FETAL_HEMOGLOBIN_QUANT…
.	11:5227001-5227002	-	ENSG00000244734	ENST00000647020.1	Transcript	frameshift_variant	196	20	7	E/X	gAg/gg	rs63749819,CD830010,CM097155,CM880038	IMPACT=HIGH;SYMBOL=HBB;BIOTYPE=protein_coding;EXON=1/3;STRAND=-1;SYMBOL_SOURCE=HGNC;HGNC_ID=HGNC:4827;APPRIS=P1;CLIN_SIG=pathogenic;PHENO=1,1,1,1;PUBMED=27351925,1734721,6310991,2458145,2393712,2200762,8262525,26366553;PHENOTYPES=Anemia+ClinVar+rs334,beta_Thalassemia+ClinVar+rs334,BETA-THALASSEMIA__DOMINANT_INCLUSION_BODY_TYPE+ClinVar+rs334,ClinVar:_phenotype_not_specified+ClinVar+rs334,ClinVar:_…
.	11:5227001-5227002	-	-	ENSR00000952768	RegulatoryFeature	regulatory_region_variant	-	-	-	-	-	rs63749819,CD830010,CM097155,CM880038	IMPACT=MODIFIER;BIOTYPE=promoter_flanking_region;CLIN_SIG=pathogenic;PHENO=1,1,1,1;PUBMED=27351925,1734721,6310991,2458145,2393712,2200762,8262525,26366553;PHENOTYPES=Anemia+ClinVar+rs334,beta_Thalassemia+ClinVar+rs334,BETA-THALASSEMIA__DOMINANT_INCLUSION_BODY_TYPE+ClinVar+rs334,ClinVar:_phenotype_not_specified+ClinVar+rs334,ClinVar:_phenotype_not_specified+ClinVar+rs334,FETAL_HEMOGLOBIN_QUANTITA…
.	11:5227002-5227002	A	ENSG00000244734	ENST00000335295.4	Transcript	missense_variant	70	20	7	E/V	gAg/gTg	rs334,CD830010,CM097155,CM880038	IMPACT=MODERATE;SYMBOL=HBB;BIOTYPE=protein_coding;EXON=1/3;STRAND=-1;SYMBOL_SOURCE=HGNC;HGNC_ID=HGNC:4827;MANE_SELECT=NM_000518.5;TSL=1;APPRIS=P1;SIFT=deleterious(0.01);PolyPhen=benign(0.007);AF=0.0274;AFR_AF=0.0998;AMR_AF=0.0072;EAS_AF=0;EUR_AF=0;SAS_AF=0;CLIN_SIG=protective,pathogenic,other,likely_benign,conflicting_interpretations_of_pathogenicity;PHENO=1,1,1,1;PUBMED=25741868,20585394,2199206…
.	11:5227002-5227002	C	ENSG00000244734	ENST00000335295.4	Transcript	missense_variant	70	20	7	E/G	gAg/gGg	rs334,CD830010,CM097155,CM880038	IMPACT=MODERATE;SYMBOL=HBB;BIOTYPE=protein_coding;EXON=1/3;STRAND=-1;SYMBOL_SOURCE=HGNC;HGNC_ID=HGNC:4827;MANE_SELECT=NM_000518.5;TSL=1;APPRIS=P1;SIFT=deleterious(0.05);PolyPhen=benign(0.009);PHENO=1,1,1,1;PUBMED=25741868,20585394,21992066,20556870,24592274,22905743,23316245,19465909,25805752,25087612,21867552,22615793,22957039,23144702,29033373,17668374,22947458,24934404,26744416,28912365,262151…
.	11:5227002-5227002	G	ENSG00000244734	ENST00000335295.4	Transcript	missense_variant	70	20	7	E/A	gAg/gCg	rs334,CD830010,CM097155,CM880038	IMPACT=MODERATE;SYMBOL=HBB;BIOTYPE=protein_coding;EXON=1/3;STRAND=-1;SYMBOL_SOURCE=HGNC;HGNC_ID=HGNC:4827;MANE_SELECT=NM_000518.5;TSL=1;APPRIS=P1;SIFT=tolerated(0.29);PolyPhen=benign(0.006);CLIN_SIG=other;PHENO=1,1,1,1;PUBMED=25741868,20585394,21992066,20556870,24592274,22905743,23316245,19465909,25805752,25087612,21867552,22615793,22957039,23144702,29033373,17668374,22947458,24934404,26744416,28…
.	11:5227002-5227002	A	ENSG00000244734	ENST00000380315.2	Transcript	missense_variant	250	20	7	E/V	gAg/gTg	rs334,CD830010,CM097155,CM880038	IMPACT=MODERATE;SYMBOL=HBB;BIOTYPE=protein_coding;EXON=3/4;STRAND=-1;FLAGS=cds_end_NF;SYMBOL_SOURCE=HGNC;HGNC_ID=HGNC:4827;TSL=5;SIFT=deleterious(0.01);PolyPhen=benign(0.007);AF=0.0274;AFR_AF=0.0998;AMR_AF=0.0072;EAS_AF=0;EUR_AF=0;SAS_AF=0;CLIN_SIG=protective,pathogenic,other,likely_benign,conflicting_interpretations_of_pathogenicity;PHENO=1,1,1,1;PUBMED=25741868,20585394,21992066,20556870,245922…
.	11:5227002-5227002	C	ENSG00000244734	ENST00000380315.2	Transcript	missense_variant	250	20	7	E/G	gAg/gGg	rs334,CD830010,CM097155,CM880038	IMPACT=MODERATE;SYMBOL=HBB;BIOTYPE=protein_coding;EXON=3/4;STRAND=-1;FLAGS=cds_end_NF;SYMBOL_SOURCE=HGNC;HGNC_ID=HGNC:4827;TSL=5;SIFT=tolerated(0.07);PolyPhen=benign(0.009);PHENO=1,1,1,1;PUBMED=25741868,20585394,21992066,20556870,24592274,22905743,23316245,19465909,25805752,25087612,21867552,22615793,22957039,23144702,29033373,17668374,22947458,24934404,26744416,28912365,26215182,26314886,2845357…
.	11:5227002-5227002	G	ENSG00000244734	ENST00000380315.2	Transcript	missense_variant	250	20	7	E/A	gAg/gCg	rs334,CD830010,CM097155,CM880038	IMPACT=MODERATE;SYMBOL=HBB;BIOTYPE=protein_coding;EXON=3/4;STRAND=-1;FLAGS=cds_end_NF;SYMBOL_SOURCE=HGNC;HGNC_ID=HGNC:4827;TSL=5;SIFT=tolerated(0.34);PolyPhen=benign(0.006);CLIN_SIG=other;PHENO=1,1,1,1;PUBMED=25741868,20585394,21992066,20556870,24592274,22905743,23316245,19465909,25805752,25087612,21867552,22615793,22957039,23144702,29033373,17668374,22947458,24934404,26744416,28912365,26215182,2…
.	11:5227002-5227002	A	ENSG00000221031	ENST00000408104.1	Transcript	upstream_gene_variant	-	-	-	-	-	rs334,CD830010,CM097155,CM880038	IMPACT=MODIFIER;BIOTYPE=ribozyme;DISTANCE=2363;STRAND=-1;AF=0.0274;AFR_AF=0.0998;AMR_AF=0.0072;EAS_AF=0;EUR_AF=0;SAS_AF=0;CLIN_SIG=protective,pathogenic,other,likely_benign,conflicting_interpretations_of_pathogenicity;PHENO=1,1,1,1;PUBMED=25741868,20585394,21992066,20556870,24592274,22905743,23316245,19465909,25805752,25087612,21867552,22615793,22957039,23144702,29033373,17668374,22947458,2493440…
.	11:5227002-5227002	C	ENSG00000221031	ENST00000408104.1	Transcript	upstream_gene_variant	-	-	-	-	-	rs334,CD830010,CM097155,CM880038	IMPACT=MODIFIER;BIOTYPE=ribozyme;DISTANCE=2363;STRAND=-1;PHENO=1,1,1,1;PUBMED=25741868,20585394,21992066,20556870,24592274,22905743,23316245,19465909,25805752,25087612,21867552,22615793,22957039,23144702,29033373,17668374,22947458,24934404,26744416,28912365,26215182,26314886,28453575,31448710,28067620,22673309,19223928,23696099,31213470,24626632,27022141,27219052,81926,893143,909565,1225575,13012…
.	11:5227002-5227002	G	ENSG00000221031	ENST00000408104.1	Transcript	upstream_gene_variant	-	-	-	-	-	rs334,CD830010,CM097155,CM880038	IMPACT=MODIFIER;BIOTYPE=ribozyme;DISTANCE=2363;STRAND=-1;CLIN_SIG=other;PHENO=1,1,1,1;PUBMED=25741868,20585394,21992066,20556870,24592274,22905743,23316245,19465909,25805752,25087612,21867552,22615793,22957039,23144702,29033373,17668374,22947458,24934404,26744416,28912365,26215182,26314886,28453575,31448710,28067620,22673309,19223928,23696099,31213470,24626632,27022141,27219052,81926,893143,90956…
.	11:5227002-5227002	A	ENSG00000244734	ENST00000475226.1	Transcript	upstream_gene_variant	-	-	-	-	-	rs334,CD830010,CM097155,CM880038	IMPACT=MODIFIER;SYMBOL=HBB;BIOTYPE=retained_intron;DISTANCE=179;STRAND=-1;SYMBOL_SOURCE=HGNC;HGNC_ID=HGNC:4827;TSL=2;AF=0.0274;AFR_AF=0.0998;AMR_AF=0.0072;EAS_AF=0;EUR_AF=0;SAS_AF=0;CLIN_SIG=protective,pathogenic,other,likely_benign,conflicting_interpretations_of_pathogenicity;PHENO=1,1,1,1;PUBMED=25741868,20585394,21992066,20556870,24592274,22905743,23316245,19465909,25805752,25087612,21867552,2…
.	11:5227002-5227002	C	ENSG00000244734	ENST00000475226.1	Transcript	upstream_gene_variant	-	-	-	-	-	rs334,CD830010,CM097155,CM880038	IMPACT=MODIFIER;SYMBOL=HBB;BIOTYPE=retained_intron;DISTANCE=179;STRAND=-1;SYMBOL_SOURCE=HGNC;HGNC_ID=HGNC:4827;TSL=2;PHENO=1,1,1,1;PUBMED=25741868,20585394,21992066,20556870,24592274,22905743,23316245,19465909,25805752,25087612,21867552,22615793,22957039,23144702,29033373,17668374,22947458,24934404,26744416,28912365,26215182,26314886,28453575,31448710,28067620,22673309,19223928,23696099,31213470,…
.	11:5227002-5227002	G	ENSG00000244734	ENST00000475226.1	Transcript	upstream_gene_variant	-	-	-	-	-	rs334,CD830010,CM097155,CM880038	IMPACT=MODIFIER;SYMBOL=HBB;BIOTYPE=retained_intron;DISTANCE=179;STRAND=-1;SYMBOL_SOURCE=HGNC;HGNC_ID=HGNC:4827;TSL=2;CLIN_SIG=other;PHENO=1,1,1,1;PUBMED=25741868,20585394,21992066,20556870,24592274,22905743,23316245,19465909,25805752,25087612,21867552,22615793,22957039,23144702,29033373,17668374,22947458,24934404,26744416,28912365,26215182,26314886,28453575,31448710,28067620,22673309,19223928,236…
.	11:5227002-5227002	A	ENSG00000244734	ENST00000485743.1	Transcript	missense_variant	71	20	7	E/V	gAg/gTg	rs334,CD830010,CM097155,CM880038	IMPACT=MODERATE;SYMBOL=HBB;BIOTYPE=protein_coding;EXON=1/2;STRAND=-1;SYMBOL_SOURCE=HGNC;HGNC_ID=HGNC:4827;TSL=1;SIFT=deleterious(0.01);PolyPhen=benign(0.013);AF=0.0274;AFR_AF=0.0998;AMR_AF=0.0072;EAS_AF=0;EUR_AF=0;SAS_AF=0;CLIN_SIG=protective,pathogenic,other,likely_benign,conflicting_interpretations_of_pathogenicity;PHENO=1,1,1,1;PUBMED=25741868,20585394,21992066,20556870,24592274,22905743,23316…
.	11:5227002-5227002	C	ENSG00000244734	ENST00000485743.1	Transcript	missense_variant	71	20	7	E/G	gAg/gGg	rs334,CD830010,CM097155,CM880038	IMPACT=MODERATE;SYMBOL=HBB;BIOTYPE=protein_coding;EXON=1/2;STRAND=-1;SYMBOL_SOURCE=HGNC;HGNC_ID=HGNC:4827;TSL=1;SIFT=deleterious(0.04);PolyPhen=possibly_damaging(0.449);PHENO=1,1,1,1;PUBMED=25741868,20585394,21992066,20556870,24592274,22905743,23316245,19465909,25805752,25087612,21867552,22615793,22957039,23144702,29033373,17668374,22947458,24934404,26744416,28912365,26215182,26314886,28453575,31…
.	11:5227002-5227002	G	ENSG00000244734	ENST00000485743.1	Transcript	missense_variant	71	20	7	E/A	gAg/gCg	rs334,CD830010,CM097155,CM880038	IMPACT=MODERATE;SYMBOL=HBB;BIOTYPE=protein_coding;EXON=1/2;STRAND=-1;SYMBOL_SOURCE=HGNC;HGNC_ID=HGNC:4827;TSL=1;SIFT=tolerated(0.31);PolyPhen=benign(0.369);CLIN_SIG=other;PHENO=1,1,1,1;PUBMED=25741868,20585394,21992066,20556870,24592274,22905743,23316245,19465909,25805752,25087612,21867552,22615793,22957039,23144702,29033373,17668374,22947458,24934404,26744416,28912365,26215182,26314886,28453575,…
.	11:5227002-5227002	A	ENSG00000244734	ENST00000633227.1	Transcript	missense_variant,NMD_transcript_variant	70	20	7	E/V	gAg/gTg	rs334,CD830010,CM097155,CM880038	IMPACT=MODERATE;SYMBOL=HBB;BIOTYPE=nonsense_mediated_decay;EXON=1/3;STRAND=-1;SYMBOL_SOURCE=HGNC;HGNC_ID=HGNC:4827;TSL=3;SIFT=deleterious_low_confidence(0);PolyPhen=benign(0.054);AF=0.0274;AFR_AF=0.0998;AMR_AF=0.0072;EAS_AF=0;EUR_AF=0;SAS_AF=0;CLIN_SIG=protective,pathogenic,other,likely_benign,conflicting_interpretations_of_pathogenicity;PHENO=1,1,1,1;PUBMED=25741868,20585394,21992066,20556870,24…
.	11:5227002-5227002	C	ENSG00000244734	ENST00000633227.1	Transcript	missense_variant,NMD_transcript_variant	70	20	7	E/G	gAg/gGg	rs334,CD830010,CM097155,CM880038	IMPACT=MODERATE;SYMBOL=HBB;BIOTYPE=nonsense_mediated_decay;EXON=1/3;STRAND=-1;SYMBOL_SOURCE=HGNC;HGNC_ID=HGNC:4827;TSL=3;SIFT=deleterious_low_confidence(0);PolyPhen=benign(0.001);PHENO=1,1,1,1;PUBMED=25741868,20585394,21992066,20556870,24592274,22905743,23316245,19465909,25805752,25087612,21867552,22615793,22957039,23144702,29033373,17668374,22947458,24934404,26744416,28912365,26215182,26314886,2…
.	11:5227002-5227002	G	ENSG00000244734	ENST00000633227.1	Transcript	missense_variant,NMD_transcript_variant	70	20	7	E/A	gAg/gCg	rs334,CD830010,CM097155,CM880038	IMPACT=MODERATE;SYMBOL=HBB;BIOTYPE=nonsense_mediated_decay;EXON=1/3;STRAND=-1;SYMBOL_SOURCE=HGNC;HGNC_ID=HGNC:4827;TSL=3;SIFT=deleterious_low_confidence(0);PolyPhen=benign(0);CLIN_SIG=other;PHENO=1,1,1,1;PUBMED=25741868,20585394,21992066,20556870,24592274,22905743,23316245,19465909,25805752,25087612,21867552,22615793,22957039,23144702,29033373,17668374,22947458,24934404,26744416,28912365,26215182…
.	11:5227002-5227002	A	ENSG00000285498	ENST00000644706.1	Transcript	upstream_gene_variant	-	-	-	-	-	rs334,CD830010,CM097155,CM880038	IMPACT=MODIFIER;BIOTYPE=TEC;DISTANCE=1541;STRAND=-1;AF=0.0274;AFR_AF=0.0998;AMR_AF=0.0072;EAS_AF=0;EUR_AF=0;SAS_AF=0;CLIN_SIG=protective,pathogenic,other,likely_benign,conflicting_interpretations_of_pathogenicity;PHENO=1,1,1,1;PUBMED=25741868,20585394,21992066,20556870,24592274,22905743,23316245,19465909,25805752,25087612,21867552,22615793,22957039,23144702,29033373,17668374,22947458,24934404,267…
.	11:5227002-5227002	C	ENSG00000285498	ENST00000644706.1	Transcript	upstream_gene_variant	-	-	-	-	-	rs334,CD830010,CM097155,CM880038	IMPACT=MODIFIER;BIOTYPE=TEC;DISTANCE=1541;STRAND=-1;PHENO=1,1,1,1;PUBMED=25741868,20585394,21992066,20556870,24592274,22905743,23316245,19465909,25805752,25087612,21867552,22615793,22957039,23144702,29033373,17668374,22947458,24934404,26744416,28912365,26215182,26314886,28453575,31448710,28067620,22673309,19223928,23696099,31213470,24626632,27022141,27219052,81926,893143,909565,1225575,1301203,13…
.	11:5227002-5227002	G	ENSG00000285498	ENST00000644706.1	Transcript	upstream_gene_variant	-	-	-	-	-	rs334,CD830010,CM097155,CM880038	IMPACT=MODIFIER;BIOTYPE=TEC;DISTANCE=1541;STRAND=-1;CLIN_SIG=other;PHENO=1,1,1,1;PUBMED=25741868,20585394,21992066,20556870,24592274,22905743,23316245,19465909,25805752,25087612,21867552,22615793,22957039,23144702,29033373,17668374,22947458,24934404,26744416,28912365,26215182,26314886,28453575,31448710,28067620,22673309,19223928,23696099,31213470,24626632,27022141,27219052,81926,893143,909565,122…
.	11:5227002-5227002	A	ENSG00000244734	ENST00000647020.1	Transcript	missense_variant	196	20	7	E/V	gAg/gTg	rs334,CD830010,CM097155,CM880038	IMPACT=MODERATE;SYMBOL=HBB;BIOTYPE=protein_coding;EXON=1/3;STRAND=-1;SYMBOL_SOURCE=HGNC;HGNC_ID=HGNC:4827;APPRIS=P1;SIFT=deleterious(0.01);PolyPhen=benign(0.007);AF=0.0274;AFR_AF=0.0998;AMR_AF=0.0072;EAS_AF=0;EUR_AF=0;SAS_AF=0;CLIN_SIG=protective,pathogenic,other,likely_benign,conflicting_interpretations_of_pathogenicity;PHENO=1,1,1,1;PUBMED=25741868,20585394,21992066,20556870,24592274,22905743,2…
.	11:5227002-5227002	C	ENSG00000244734	ENST00000647020.1	Transcript	missense_variant	196	20	7	E/G	gAg/gGg	rs334,CD830010,CM097155,CM880038	IMPACT=MODERATE;SYMBOL=HBB;BIOTYPE=protein_coding;EXON=1/3;STRAND=-1;SYMBOL_SOURCE=HGNC;HGNC_ID=HGNC:4827;APPRIS=P1;SIFT=deleterious(0.05);PolyPhen=benign(0.009);PHENO=1,1,1,1;PUBMED=25741868,20585394,21992066,20556870,24592274,22905743,23316245,19465909,25805752,25087612,21867552,22615793,22957039,23144702,29033373,17668374,22947458,24934404,26744416,28912365,26215182,26314886,28453575,31448710,…
.	11:5227002-5227002	G	ENSG00000244734	ENST00000647020.1	Transcript	missense_variant	196	20	7	E/A	gAg/gCg	rs334,CD830010,CM097155,CM880038	IMPACT=MODERATE;SYMBOL=HBB;BIOTYPE=protein_coding;EXON=1/3;STRAND=-1;SYMBOL_SOURCE=HGNC;HGNC_ID=HGNC:4827;APPRIS=P1;SIFT=tolerated(0.29);PolyPhen=benign(0.006);CLIN_SIG=other;PHENO=1,1,1,1;PUBMED=25741868,20585394,21992066,20556870,24592274,22905743,23316245,19465909,25805752,25087612,21867552,22615793,22957039,23144702,29033373,17668374,22947458,24934404,26744416,28912365,26215182,26314886,28453…
.	11:5227002-5227002	A	-	ENSR00000952768	RegulatoryFeature	regulatory_region_variant	-	-	-	-	-	rs334,CD830010,CM097155,CM880038	IMPACT=MODIFIER;BIOTYPE=promoter_flanking_region;AF=0.0274;AFR_AF=0.0998;AMR_AF=0.0072;EAS_AF=0;EUR_AF=0;SAS_AF=0;CLIN_SIG=protective,pathogenic,other,likely_benign,conflicting_interpretations_of_pathogenicity;PHENO=1,1,1,1;PUBMED=25741868,20585394,21992066,20556870,24592274,22905743,23316245,19465909,25805752,25087612,21867552,22615793,22957039,23144702,29033373,17668374,22947458,24934404,267444…
.	11:5227002-5227002	C	-	ENSR00000952768	RegulatoryFeature	regulatory_region_variant	-	-	-	-	-	rs334,CD830010,CM097155,CM880038	IMPACT=MODIFIER;BIOTYPE=promoter_flanking_region;PHENO=1,1,1,1;PUBMED=25741868,20585394,21992066,20556870,24592274,22905743,23316245,19465909,25805752,25087612,21867552,22615793,22957039,23144702,29033373,17668374,22947458,24934404,26744416,28912365,26215182,26314886,28453575,31448710,28067620,22673309,19223928,23696099,31213470,24626632,27022141,27219052,81926,893143,909565,1225575,1301203,13762…
.	11:5227002-5227002	G	-	ENSR00000952768	RegulatoryFeature	regulatory_region_variant	-	-	-	-	-	rs334,CD830010,CM097155,CM880038	IMPACT=MODIFIER;BIOTYPE=promoter_flanking_region;CLIN_SIG=other;PHENO=1,1,1,1;PUBMED=25741868,20585394,21992066,20556870,24592274,22905743,23316245,19465909,25805752,25087612,21867552,22615793,22957039,23144702,29033373,17668374,22947458,24934404,26744416,28912365,26215182,26314886,28453575,31448710,28067620,22673309,19223928,23696099,31213470,24626632,27022141,27219052,81926,893143,909565,122557…
.	11:5227003-5227004	-	ENSG00000244734	ENST00000335295.4	Transcript	frameshift_variant	68	18	6	P/X	ccT/cc	CD890151	IMPACT=HIGH;SYMBOL=HBB;BIOTYPE=protein_coding;EXON=1/3;STRAND=-1;SYMBOL_SOURCE=HGNC;HGNC_ID=HGNC:4827;MANE_SELECT=NM_000518.5;TSL=1;APPRIS=P1;PHENO=1;PHENOTYPES=beta_Thalassemia+ClinVar+rs281864519,beta_0_Thalassemia+ClinVar+rs34889882,beta_Thalassemia+ClinVar+rs34889882,ClinVar:_phenotype_not_specified+ClinVar+rs34889882,Hb_SS_disease+ClinVar+rs34889882
.	11:5227003-5227004	-	ENSG00000244734	ENST00000380315.2	Transcript	frameshift_variant	248	18	6	P/X	ccT/cc	CD890151	IMPACT=HIGH;SYMBOL=HBB;BIOTYPE=protein_coding;EXON=3/4;STRAND=-1;FLAGS=cds_end_NF;SYMBOL_SOURCE=HGNC;HGNC_ID=HGNC:4827;TSL=5;PHENO=1;PHENOTYPES=beta_Thalassemia+ClinVar+rs281864519,beta_0_Thalassemia+ClinVar+rs34889882,beta_Thalassemia+ClinVar+rs34889882,ClinVar:_phenotype_not_specified+ClinVar+rs34889882,Hb_SS_disease+ClinVar+rs34889882
.	11:5227003-5227004	-	ENSG00000221031	ENST00000408104.1	Transcript	upstream_gene_variant	-	-	-	-	-	CD890151	IMPACT=MODIFIER;BIOTYPE=ribozyme;DISTANCE=2365;STRAND=-1;PHENO=1;PHENOTYPES=beta_Thalassemia+ClinVar+rs281864519,beta_0_Thalassemia+ClinVar+rs34889882,beta_Thalassemia+ClinVar+rs34889882,ClinVar:_phenotype_not_specified+ClinVar+rs34889882,Hb_SS_disease+ClinVar+rs34889882
.	11:5227003-5227004	-	ENSG00000244734	ENST00000475226.1	Transcript	upstream_gene_variant	-	-	-	-	-	CD890151	IMPACT=MODIFIER;SYMBOL=HBB;BIOTYPE=retained_intron;DISTANCE=181;STRAND=-1;SYMBOL_SOURCE=HGNC;HGNC_ID=HGNC:4827;TSL=2;PHENO=1;PHENOTYPES=beta_Thalassemia+ClinVar+rs281864519,beta_0_Thalassemia+ClinVar+rs34889882,beta_Thalassemia+ClinVar+rs34889882,ClinVar:_phenotype_not_specified+ClinVar+rs34889882,Hb_SS_disease+ClinVar+rs34889882
.	11:5227003-5227004	-	ENSG00000244734	ENST00000485743.1	Transcript	frameshift_variant	69	18	6	P/X	ccT/cc	CD890151	IMPACT=HIGH;SYMBOL=HBB;BIOTYPE=protein_coding;EXON=1/2;STRAND=-1;SYMBOL_SOURCE=HGNC;HGNC_ID=HGNC:4827;TSL=1;PHENO=1;PHENOTYPES=beta_Thalassemia+ClinVar+rs281864519,beta_0_Thalassemia+ClinVar+rs34889882,beta_Thalassemia+ClinVar+rs34889882,ClinVar:_phenotype_not_specified+ClinVar+rs34889882,Hb_SS_disease+ClinVar+rs34889882
.	11:5227003-5227004	-	ENSG00000244734	ENST00000633227.1	Transcript	frameshift_variant,NMD_transcript_variant	68	18	6	P/X	ccT/cc	CD890151	IMPACT=HIGH;SYMBOL=HBB;BIOTYPE=nonsense_mediated_decay;EXON=1/3;STRAND=-1;SYMBOL_SOURCE=HGNC;HGNC_ID=HGNC:4827;TSL=3;PHENO=1;PHENOTYPES=beta_Thalassemia+ClinVar+rs281864519,beta_0_Thalassemia+ClinVar+rs34889882,beta_Thalassemia+ClinVar+rs34889882,ClinVar:_phenotype_not_specified+ClinVar+rs34889882,Hb_SS_disease+ClinVar+rs34889882
.	11:5227003-5227004	-	ENSG00000285498	ENST00000644706.1	Transcript	upstream_gene_variant	-	-	-	-	-	CD890151	IMPACT=MODIFIER;BIOTYPE=TEC;DISTANCE=1543;STRAND=-1;PHENO=1;PHENOTYPES=beta_Thalassemia+ClinVar+rs281864519,beta_0_Thalassemia+ClinVar+rs34889882,beta_Thalassemia+ClinVar+rs34889882,ClinVar:_phenotype_not_specified+ClinVar+rs34889882,Hb_SS_disease+ClinVar+rs34889882
.	11:5227003-5227004	-	ENSG00000244734	ENST00000647020.1	Transcript	frameshift_variant	194	18	6	P/X	ccT/cc	CD890151	IMPACT=HIGH;SYMBOL=HBB;BIOTYPE=protein_coding;EXON=1/3;STRAND=-1;SYMBOL_SOURCE=HGNC;HGNC_ID=HGNC:4827;APPRIS=P1;PHENO=1;PHENOTYPES=beta_Thalassemia+ClinVar+rs281864519,beta_0_Thalassemia+ClinVar+rs34889882,beta_Thalassemia+ClinVar+rs34889882,ClinVar:_phenotype_not_specified+ClinVar+rs34889882,Hb_SS_disease+ClinVar+rs34889882
.	11:5227003-5227004	-	-	ENSR00000952768	RegulatoryFeature	regulatory_region_variant	-	-	-	-	-	CD890151	IMPACT=MODIFIER;BIOTYPE=promoter_flanking_region;PHENO=1;PHENOTYPES=beta_Thalassemia+ClinVar+rs281864519,beta_0_Thalassemia+ClinVar+rs34889882,beta_Thalassemia+ClinVar+rs34889882,ClinVar:_phenotype_not_specified+ClinVar+rs34889882,Hb_SS_disease+ClinVar+rs34889882
.	11:5227003-5227003	G	ENSG00000244734	ENST00000335295.4	Transcript	missense_variant	69	19	7	E/Q	Gag/Cag	rs33930165,CD132439,CD991742,CM004360,CM820016,CM930366,CP973596	IMPACT=MODERATE;SYMBOL=HBB;BIOTYPE=protein_coding;EXON=1/3;STRAND=-1;SYMBOL_SOURCE=HGNC;HGNC_ID=HGNC:4827;MANE_SELECT=NM_000518.5;TSL=1;APPRIS=P1;SIFT=tolerated(0.1);PolyPhen=benign(0.021);CLIN_SIG=other;PHENO=1,1,1,1,1,1,1;PUBMED=25741868,23316245,25805752,22957039,22947458,24934404,28912365,26215182,26314886,28453575,28067620,13115700,18048408,20305663,22075726,31869403,30533319,893139,1680789,…
.	11:5227003-5227003	T	ENSG00000244734	ENST00000335295.4	Transcript	missense_variant	69	19	7	E/K	Gag/Aag	rs33930165,CD132439,CD991742,CM004360,CM820016,CM930366,CP973596	IMPACT=MODERATE;SYMBOL=HBB;BIOTYPE=protein_coding;EXON=1/3;STRAND=-1;SYMBOL_SOURCE=HGNC;HGNC_ID=HGNC:4827;MANE_SELECT=NM_000518.5;TSL=1;APPRIS=P1;SIFT=tolerated(0.1);PolyPhen=benign(0.017);AF=0.0034;AFR_AF=0.0129;AMR_AF=0;EAS_AF=0;EUR_AF=0;SAS_AF=0;CLIN_SIG=other,pathogenic,protective;PHENO=1,1,1,1,1,1,1;PUBMED=25741868,23316245,25805752,22957039,22947458,24934404,28912365,26215182,26314886,28453…
.	11:5227003-5227003	G	ENSG00000244734	ENST00000380315.2	Transcript	missense_variant	249	19	7	E/Q	Gag/Cag	rs33930165,CD132439,CD991742,CM004360,CM820016,CM930366,CP973596	IMPACT=MODERATE;SYMBOL=HBB;BIOTYPE=protein_coding;EXON=3/4;STRAND=-1;FLAGS=cds_end_NF;SYMBOL_SOURCE=HGNC;HGNC_ID=HGNC:4827;TSL=5;SIFT=tolerated(0.08);PolyPhen=benign(0.021);CLIN_SIG=other;PHENO=1,1,1,1,1,1,1;PUBMED=25741868,23316245,25805752,22957039,22947458,24934404,28912365,26215182,26314886,28453575,28067620,13115700,18048408,20305663,22075726,31869403,30533319,893139,1680789,2239966,2412200,…
.	11:5227003-5227003	T	ENSG00000244734	ENST00000380315.2	Transcript	missense_variant	249	19	7	E/K	Gag/Aag	rs33930165,CD132439,CD991742,CM004360,CM820016,CM930366,CP973596	IMPACT=MODERATE;SYMBOL=HBB;BIOTYPE=protein_coding;EXON=3/4;STRAND=-1;FLAGS=cds_end_NF;SYMBOL_SOURCE=HGNC;HGNC_ID=HGNC:4827;TSL=5;SIFT=tolerated(0.08);PolyPhen=benign(0.017);AF=0.0034;AFR_AF=0.0129;AMR_AF=0;EAS_AF=0;EUR_AF=0;SAS_AF=0;CLIN_SIG=other,pathogenic,protective;PHENO=1,1,1,1,1,1,1;PUBMED=25741868,23316245,25805752,22957039,22947458,24934404,28912365,26215182,26314886,28453575,28067620,131…
.	11:5227003-5227003	G	ENSG00000221031	ENST00000408104.1	Transcript	upstream_gene_variant	-	-	-	-	-	rs33930165,CD132439,CD991742,CM004360,CM820016,CM930366,CP973596	IMPACT=MODIFIER;BIOTYPE=ribozyme;DISTANCE=2364;STRAND=-1;CLIN_SIG=other;PHENO=1,1,1,1,1,1,1;PUBMED=25741868,23316245,25805752,22957039,22947458,24934404,28912365,26215182,26314886,28453575,28067620,13115700,18048408,20305663,22075726,31869403,30533319,893139,1680789,2239966,2412200,6129204,7137165,7229029,7338476,8201467,9556665,11001883,11713529,13108995,13618691,13685866,14405428,14492555,14613…
.	11:5227003-5227003	T	ENSG00000221031	ENST00000408104.1	Transcript	upstream_gene_variant	-	-	-	-	-	rs33930165,CD132439,CD991742,CM004360,CM820016,CM930366,CP973596	IMPACT=MODIFIER;BIOTYPE=ribozyme;DISTANCE=2364;STRAND=-1;AF=0.0034;AFR_AF=0.0129;AMR_AF=0;EAS_AF=0;EUR_AF=0;SAS_AF=0;CLIN_SIG=other,pathogenic,protective;PHENO=1,1,1,1,1,1,1;PUBMED=25741868,23316245,25805752,22957039,22947458,24934404,28912365,26215182,26314886,28453575,28067620,13115700,18048408,20305663,22075726,31869403,30533319,893139,1680789,2239966,2412200,6129204,7137165,7229029,7338476,82…
.	11:5227003-5227003	G	ENSG00000244734	ENST00000475226.1	Transcript	upstream_gene_variant	-	-	-	-	-	rs33930165,CD132439,CD991742,CM004360,CM820016,CM930366,CP973596	IMPACT=MODIFIER;SYMBOL=HBB;BIOTYPE=retained_intron;DISTANCE=180;STRAND=-1;SYMBOL_SOURCE=HGNC;HGNC_ID=HGNC:4827;TSL=2;CLIN_SIG=other;PHENO=1,1,1,1,1,1,1;PUBMED=25741868,23316245,25805752,22957039,22947458,24934404,28912365,26215182,26314886,28453575,28067620,13115700,18048408,20305663,22075726,31869403,30533319,893139,1680789,2239966,2412200,6129204,7137165,7229029,7338476,8201467,9556665,11001883…
.	11:5227003-5227003	T	ENSG00000244734	ENST00000475226.1	Transcript	upstream_gene_variant	-	-	-	-	-	rs33930165,CD132439,CD991742,CM004360,CM820016,CM930366,CP973596	IMPACT=MODIFIER;SYMBOL=HBB;BIOTYPE=retained_intron;DISTANCE=180;STRAND=-1;SYMBOL_SOURCE=HGNC;HGNC_ID=HGNC:4827;TSL=2;AF=0.0034;AFR_AF=0.0129;AMR_AF=0;EAS_AF=0;EUR_AF=0;SAS_AF=0;CLIN_SIG=other,pathogenic,protective;PHENO=1,1,1,1,1,1,1;PUBMED=25741868,23316245,25805752,22957039,22947458,24934404,28912365,26215182,26314886,28453575,28067620,13115700,18048408,20305663,22075726,31869403,30533319,89313…
.	11:5227003-5227003	G	ENSG00000244734	ENST00000485743.1	Transcript	missense_variant	70	19	7	E/Q	Gag/Cag	rs33930165,CD132439,CD991742,CM004360,CM820016,CM930366,CP973596	IMPACT=MODERATE;SYMBOL=HBB;BIOTYPE=protein_coding;EXON=1/2;STRAND=-1;SYMBOL_SOURCE=HGNC;HGNC_ID=HGNC:4827;TSL=1;SIFT=tolerated(0.08);PolyPhen=possibly_damaging(0.538);CLIN_SIG=other;PHENO=1,1,1,1,1,1,1;PUBMED=25741868,23316245,25805752,22957039,22947458,24934404,28912365,26215182,26314886,28453575,28067620,13115700,18048408,20305663,22075726,31869403,30533319,893139,1680789,2239966,2412200,612920…
.	11:5227003-5227003	T	ENSG00000244734	ENST00000485743.1	Transcript	missense_variant	70	19	7	E/K	Gag/Aag	rs33930165,CD132439,CD991742,CM004360,CM820016,CM930366,CP973596	IMPACT=MODERATE;SYMBOL=HBB;BIOTYPE=protein_coding;EXON=1/2;STRAND=-1;SYMBOL_SOURCE=HGNC;HGNC_ID=HGNC:4827;TSL=1;SIFT=tolerated(0.09);PolyPhen=benign(0.288);AF=0.0034;AFR_AF=0.0129;AMR_AF=0;EAS_AF=0;EUR_AF=0;SAS_AF=0;CLIN_SIG=other,pathogenic,protective;PHENO=1,1,1,1,1,1,1;PUBMED=25741868,23316245,25805752,22957039,22947458,24934404,28912365,26215182,26314886,28453575,28067620,13115700,18048408,20…
.	11:5227003-5227003	G	ENSG00000244734	ENST00000633227.1	Transcript	missense_variant,NMD_transcript_variant	69	19	7	E/Q	Gag/Cag	rs33930165,CD132439,CD991742,CM004360,CM820016,CM930366,CP973596	IMPACT=MODERATE;SYMBOL=HBB;BIOTYPE=nonsense_mediated_decay;EXON=1/3;STRAND=-1;SYMBOL_SOURCE=HGNC;HGNC_ID=HGNC:4827;TSL=3;SIFT=deleterious_low_confidence(0.01);PolyPhen=benign(0.009);CLIN_SIG=other;PHENO=1,1,1,1,1,1,1;PUBMED=25741868,23316245,25805752,22957039,22947458,24934404,28912365,26215182,26314886,28453575,28067620,13115700,18048408,20305663,22075726,31869403,30533319,893139,1680789,2239966…
.	11:5227003-5227003	T	ENSG00000244734	ENST00000633227.1	Transcript	missense_variant,NMD_transcript_variant	69	19	7	E/K	Gag/Aag	rs33930165,CD132439,CD991742,CM004360,CM820016,CM930366,CP973596	IMPACT=MODERATE;SYMBOL=HBB;BIOTYPE=nonsense_mediated_decay;EXON=1/3;STRAND=-1;SYMBOL_SOURCE=HGNC;HGNC_ID=HGNC:4827;TSL=3;SIFT=deleterious_low_confidence(0);PolyPhen=benign(0.036);AF=0.0034;AFR_AF=0.0129;AMR_AF=0;EAS_AF=0;EUR_AF=0;SAS_AF=0;CLIN_SIG=other,pathogenic,protective;PHENO=1,1,1,1,1,1,1;PUBMED=25741868,23316245,25805752,22957039,22947458,24934404,28912365,26215182,26314886,28453575,280676…
.	11:5227003-5227003	G	ENSG00000285498	ENST00000644706.1	Transcript	upstream_gene_variant	-	-	-	-	-	rs33930165,CD132439,CD991742,CM004360,CM820016,CM930366,CP973596	IMPACT=MODIFIER;BIOTYPE=TEC;DISTANCE=1542;STRAND=-1;CLIN_SIG=other;PHENO=1,1,1,1,1,1,1;PUBMED=25741868,23316245,25805752,22957039,22947458,24934404,28912365,26215182,26314886,28453575,28067620,13115700,18048408,20305663,22075726,31869403,30533319,893139,1680789,2239966,2412200,6129204,7137165,7229029,7338476,8201467,9556665,11001883,11713529,13108995,13618691,13685866,14405428,14492555,14613965,1…
.	11:5227003-5227003	T	ENSG00000285498	ENST00000644706.1	Transcript	upstream_gene_variant	-	-	-	-	-	rs33930165,CD132439,CD991742,CM004360,CM820016,CM930366,CP973596	IMPACT=MODIFIER;BIOTYPE=TEC;DISTANCE=1542;STRAND=-1;AF=0.0034;AFR_AF=0.0129;AMR_AF=0;EAS_AF=0;EUR_AF=0;SAS_AF=0;CLIN_SIG=other,pathogenic,protective;PHENO=1,1,1,1,1,1,1;PUBMED=25741868,23316245,25805752,22957039,22947458,24934404,28912365,26215182,26314886,28453575,28067620,13115700,18048408,20305663,22075726,31869403,30533319,893139,1680789,2239966,2412200,6129204,7137165,7229029,7338476,8201467…
.	11:5227003-5227003	G	ENSG00000244734	ENST00000647020.1	Transcript	missense_variant	195	19	7	E/Q	Gag/Cag	rs33930165,CD132439,CD991742,CM004360,CM820016,CM930366,CP973596	IMPACT=MODERATE;SYMBOL=HBB;BIOTYPE=protein_coding;EXON=1/3;STRAND=-1;SYMBOL_SOURCE=HGNC;HGNC_ID=HGNC:4827;APPRIS=P1;SIFT=tolerated(0.1);PolyPhen=benign(0.021);CLIN_SIG=other;PHENO=1,1,1,1,1,1,1;PUBMED=25741868,23316245,25805752,22957039,22947458,24934404,28912365,26215182,26314886,28453575,28067620,13115700,18048408,20305663,22075726,31869403,30533319,893139,1680789,2239966,2412200,6129204,713716…
.	11:5227003-5227003	T	ENSG00000244734	ENST00000647020.1	Transcript	missense_variant	195	19	7	E/K	Gag/Aag	rs33930165,CD132439,CD991742,CM004360,CM820016,CM930366,CP973596	IMPACT=MODERATE;SYMBOL=HBB;BIOTYPE=protein_coding;EXON=1/3;STRAND=-1;SYMBOL_SOURCE=HGNC;HGNC_ID=HGNC:4827;APPRIS=P1;SIFT=tolerated(0.1);PolyPhen=benign(0.017);AF=0.0034;AFR_AF=0.0129;AMR_AF=0;EAS_AF=0;EUR_AF=0;SAS_AF=0;CLIN_SIG=other,pathogenic,protective;PHENO=1,1,1,1,1,1,1;PUBMED=25741868,23316245,25805752,22957039,22947458,24934404,28912365,26215182,26314886,28453575,28067620,13115700,18048408…
.	11:5227003-5227003	G	-	ENSR00000952768	RegulatoryFeature	regulatory_region_variant	-	-	-	-	-	rs33930165,CD132439,CD991742,CM004360,CM820016,CM930366,CP973596	IMPACT=MODIFIER;BIOTYPE=promoter_flanking_region;CLIN_SIG=other;PHENO=1,1,1,1,1,1,1;PUBMED=25741868,23316245,25805752,22957039,22947458,24934404,28912365,26215182,26314886,28453575,28067620,13115700,18048408,20305663,22075726,31869403,30533319,893139,1680789,2239966,2412200,6129204,7137165,7229029,7338476,8201467,9556665,11001883,11713529,13108995,13618691,13685866,14405428,14492555,14613965,1480…
.	11:5227003-5227003	T	-	ENSR00000952768	RegulatoryFeature	regulatory_region_variant	-	-	-	-	-	rs33930165,CD132439,CD991742,CM004360,CM820016,CM930366,CP973596	IMPACT=MODIFIER;BIOTYPE=promoter_flanking_region;AF=0.0034;AFR_AF=0.0129;AMR_AF=0;EAS_AF=0;EUR_AF=0;SAS_AF=0;CLIN_SIG=other,pathogenic,protective;PHENO=1,1,1,1,1,1,1;PUBMED=25741868,23316245,25805752,22957039,22947458,24934404,28912365,26215182,26314886,28453575,28067620,13115700,18048408,20305663,22075726,31869403,30533319,893139,1680789,2239966,2412200,6129204,7137165,7229029,7338476,8201467,95…
.	11:5227005-5227005	A	ENSG00000244734	ENST00000335295.4	Transcript	missense_variant	67	17	6	P/L	cCt/cTt	rs34769005,CM112038,CM840028,COSV100092763,COSV58943287	IMPACT=MODERATE;SYMBOL=HBB;BIOTYPE=protein_coding;EXON=1/3;STRAND=-1;SYMBOL_SOURCE=HGNC;HGNC_ID=HGNC:4827;MANE_SELECT=NM_000518.5;TSL=1;APPRIS=P1;SIFT=tolerated(0.16);PolyPhen=benign(0.038);SOMATIC=0,0,0,1,1;PHENO=1,1,1,1,1;PUBMED=6548451;PHENOTYPES=HEMOGLOBIN_WARWICKSHIRE+ClinVar+rs34769005,beta_Thalassemia+ClinVar+rs63750729,HEMOGLOBIN_ANTALYA+ClinVar+rs63750729
.	11:5227005-5227005	C	ENSG00000244734	ENST00000335295.4	Transcript	missense_variant	67	17	6	P/R	cCt/cGt	rs34769005,CM112038,CM840028,COSV100092763,COSV58943287	IMPACT=MODERATE;SYMBOL=HBB;BIOTYPE=protein_coding;EXON=1/3;STRAND=-1;SYMBOL_SOURCE=HGNC;HGNC_ID=HGNC:4827;MANE_SELECT=NM_000518.5;TSL=1;APPRIS=P1;SIFT=tolerated(0.28);PolyPhen=benign(0.097);CLIN_SIG=other;SOMATIC=0,0,0,1,1;PHENO=1,1,1,1,1;PUBMED=6548451;PHENOTYPES=HEMOGLOBIN_WARWICKSHIRE+ClinVar+rs34769005,beta_Thalassemia+ClinVar+rs63750729,HEMOGLOBIN_ANTALYA+ClinVar+rs63750729
.	11:5227005-5227005	T	ENSG00000244734	ENST00000335295.4	Transcript	missense_variant	67	17	6	P/H	cCt/cAt	rs34769005,CM112038,CM840028,COSV100092763,COSV58943287	IMPACT=MODERATE;SYMBOL=HBB;BIOTYPE=protein_coding;EXON=1/3;STRAND=-1;SYMBOL_SOURCE=HGNC;HGNC_ID=HGNC:4827;MANE_SELECT=NM_000518.5;TSL=1;APPRIS=P1;SIFT=tolerated(0.07);PolyPhen=benign(0.311);SOMATIC=0,0,0,1,1;PHENO=1,1,1,1,1;PUBMED=6548451;PHENOTYPES=HEMOGLOBIN_WARWICKSHIRE+ClinVar+rs34769005,beta_Thalassemia+ClinVar+rs63750729,HEMOGLOBIN_ANTALYA+ClinVar+rs63750729
.	11:5227005-5227005	A	ENSG00000244734	ENST00000380315.2	Transcript	missense_variant	247	17	6	P/L	cCt/cTt	rs34769005,CM112038,CM840028,COSV100092763,COSV58943287	IMPACT=MODERATE;SYMBOL=HBB;BIOTYPE=protein_coding;EXON=3/4;STRAND=-1;FLAGS=cds_end_NF;SYMBOL_SOURCE=HGNC;HGNC_ID=HGNC:4827;TSL=5;SIFT=tolerated(0.15);PolyPhen=benign(0.038);SOMATIC=0,0,0,1,1;PHENO=1,1,1,1,1;PUBMED=6548451;PHENOTYPES=HEMOGLOBIN_WARWICKSHIRE+ClinVar+rs34769005,beta_Thalassemia+ClinVar+rs63750729,HEMOGLOBIN_ANTALYA+ClinVar+rs63750729
.	11:5227005-5227005	C	ENSG00000244734	ENST00000380315.2	Transcript	missense_variant	247	17	6	P/R	cCt/cGt	rs34769005,CM112038,CM840028,COSV100092763,COSV58943287	IMPACT=MODERATE;SYMBOL=HBB;BIOTYPE=protein_coding;EXON=3/4;STRAND=-1;FLAGS=cds_end_NF;SYMBOL_SOURCE=HGNC;HGNC_ID=HGNC:4827;TSL=5;SIFT=tolerated(0.26);PolyPhen=benign(0.097);CLIN_SIG=other;SOMATIC=0,0,0,1,1;PHENO=1,1,1,1,1;PUBMED=6548451;PHENOTYPES=HEMOGLOBIN_WARWICKSHIRE+ClinVar+rs34769005,beta_Thalassemia+ClinVar+rs63750729,HEMOGLOBIN_ANTALYA+ClinVar+rs63750729
.	11:5227005-5227005	T	ENSG00000244734	ENST00000380315.2	Transcript	missense_variant	247	17	6	P/H	cCt/cAt	rs34769005,CM112038,CM840028,COSV100092763,COSV58943287	IMPACT=MODERATE;SYMBOL=HBB;BIOTYPE=protein_coding;EXON=3/4;STRAND=-1;FLAGS=cds_end_NF;SYMBOL_SOURCE=HGNC;HGNC_ID=HGNC:4827;TSL=5;SIFT=tolerated(0.06);PolyPhen=benign(0.311);SOMATIC=0,0,0,1,1;PHENO=1,1,1,1,1;PUBMED=6548451;PHENOTYPES=HEMOGLOBIN_WARWICKSHIRE+ClinVar+rs34769005,beta_Thalassemia+ClinVar+rs63750729,HEMOGLOBIN_ANTALYA+ClinVar+rs63750729
.	11:5227005-5227005	A	ENSG00000221031	ENST00000408104.1	Transcript	upstream_gene_variant	-	-	-	-	-	rs34769005,CM112038,CM840028,COSV100092763,COSV58943287	IMPACT=MODIFIER;BIOTYPE=ribozyme;DISTANCE=2366;STRAND=-1;SOMATIC=0,0,0,1,1;PHENO=1,1,1,1,1;PUBMED=6548451;PHENOTYPES=HEMOGLOBIN_WARWICKSHIRE+ClinVar+rs34769005,beta_Thalassemia+ClinVar+rs63750729,HEMOGLOBIN_ANTALYA+ClinVar+rs63750729
.	11:5227005-5227005	C	ENSG00000221031	ENST00000408104.1	Transcript	upstream_gene_variant	-	-	-	-	-	rs34769005,CM112038,CM840028,COSV100092763,COSV58943287	IMPACT=MODIFIER;BIOTYPE=ribozyme;DISTANCE=2366;STRAND=-1;CLIN_SIG=other;SOMATIC=0,0,0,1,1;PHENO=1,1,1,1,1;PUBMED=6548451;PHENOTYPES=HEMOGLOBIN_WARWICKSHIRE+ClinVar+rs34769005,beta_Thalassemia+ClinVar+rs63750729,HEMOGLOBIN_ANTALYA+ClinVar+rs63750729
.	11:5227005-5227005	T	ENSG00000221031	ENST00000408104.1	Transcript	upstream_gene_variant	-	-	-	-	-	rs34769005,CM112038,CM840028,COSV100092763,COSV58943287	IMPACT=MODIFIER;BIOTYPE=ribozyme;DISTANCE=2366;STRAND=-1;SOMATIC=0,0,0,1,1;PHENO=1,1,1,1,1;PUBMED=6548451;PHENOTYPES=HEMOGLOBIN_WARWICKSHIRE+ClinVar+rs34769005,beta_Thalassemia+ClinVar+rs63750729,HEMOGLOBIN_ANTALYA+ClinVar+rs63750729
.	11:5227005-5227005	A	ENSG00000244734	ENST00000475226.1	Transcript	upstream_gene_variant	-	-	-	-	-	rs34769005,CM112038,CM840028,COSV100092763,COSV58943287	IMPACT=MODIFIER;SYMBOL=HBB;BIOTYPE=retained_intron;DISTANCE=182;STRAND=-1;SYMBOL_SOURCE=HGNC;HGNC_ID=HGNC:4827;TSL=2;SOMATIC=0,0,0,1,1;PHENO=1,1,1,1,1;PUBMED=6548451;PHENOTYPES=HEMOGLOBIN_WARWICKSHIRE+ClinVar+rs34769005,beta_Thalassemia+ClinVar+rs63750729,HEMOGLOBIN_ANTALYA+ClinVar+rs63750729
.	11:5227005-5227005	C	ENSG00000244734	ENST00000475226.1	Transcript	upstream_gene_variant	-	-	-	-	-	rs34769005,CM112038,CM840028,COSV100092763,COSV58943287	IMPACT=MODIFIER;SYMBOL=HBB;BIOTYPE=retained_intron;DISTANCE=182;STRAND=-1;SYMBOL_SOURCE=HGNC;HGNC_ID=HGNC:4827;TSL=2;CLIN_SIG=other;SOMATIC=0,0,0,1,1;PHENO=1,1,1,1,1;PUBMED=6548451;PHENOTYPES=HEMOGLOBIN_WARWICKSHIRE+ClinVar+rs34769005,beta_Thalassemia+ClinVar+rs63750729,HEMOGLOBIN_ANTALYA+ClinVar+rs63750729
.	11:5227005-5227005	T	ENSG00000244734	ENST00000475226.1	Transcript	upstream_gene_variant	-	-	-	-	-	rs34769005,CM112038,CM840028,COSV100092763,COSV58943287	IMPACT=MODIFIER;SYMBOL=HBB;BIOTYPE=retained_intron;DISTANCE=182;STRAND=-1;SYMBOL_SOURCE=HGNC;HGNC_ID=HGNC:4827;TSL=2;SOMATIC=0,0,0,1,1;PHENO=1,1,1,1,1;PUBMED=6548451;PHENOTYPES=HEMOGLOBIN_WARWICKSHIRE+ClinVar+rs34769005,beta_Thalassemia+ClinVar+rs63750729,HEMOGLOBIN_ANTALYA+ClinVar+rs63750729
.	11:5227005-5227005	A	ENSG00000244734	ENST00000485743.1	Transcript	missense_variant	68	17	6	P/L	cCt/cTt	rs34769005,CM112038,CM840028,COSV100092763,COSV58943287	IMPACT=MODERATE;SYMBOL=HBB;BIOTYPE=protein_coding;EXON=1/2;STRAND=-1;SYMBOL_SOURCE=HGNC;HGNC_ID=HGNC:4827;TSL=1;SIFT=tolerated(0.21);PolyPhen=benign(0.062);SOMATIC=0,0,0,1,1;PHENO=1,1,1,1,1;PUBMED=6548451;PHENOTYPES=HEMOGLOBIN_WARWICKSHIRE+ClinVar+rs34769005,beta_Thalassemia+ClinVar+rs63750729,HEMOGLOBIN_ANTALYA+ClinVar+rs63750729
.	11:5227005-5227005	C	ENSG00000244734	ENST00000485743.1	Transcript	missense_variant	68	17	6	P/R	cCt/cGt	rs34769005,CM112038,CM840028,COSV100092763,COSV58943287	IMPACT=MODERATE;SYMBOL=HBB;BIOTYPE=protein_coding;EXON=1/2;STRAND=-1;SYMBOL_SOURCE=HGNC;HGNC_ID=HGNC:4827;TSL=1;SIFT=tolerated(0.33);PolyPhen=benign(0.125);CLIN_SIG=other;SOMATIC=0,0,0,1,1;PHENO=1,1,1,1,1;PUBMED=6548451;PHENOTYPES=HEMOGLOBIN_WARWICKSHIRE+ClinVar+rs34769005,beta_Thalassemia+ClinVar+rs63750729,HEMOGLOBIN_ANTALYA+ClinVar+rs63750729
.	11:5227005-5227005	T	ENSG00000244734	ENST00000485743.1	Transcript	missense_variant	68	17	6	P/H	cCt/cAt	rs34769005,CM112038,CM840028,COSV100092763,COSV58943287	IMPACT=MODERATE;SYMBOL=HBB;BIOTYPE=protein_coding;EXON=1/2;STRAND=-1;SYMBOL_SOURCE=HGNC;HGNC_ID=HGNC:4827;TSL=1;SIFT=tolerated(0.08);PolyPhen=benign(0.296);SOMATIC=0,0,0,1,1;PHENO=1,1,1,1,1;PUBMED=6548451;PHENOTYPES=HEMOGLOBIN_WARWICKSHIRE+ClinVar+rs34769005,beta_Thalassemia+ClinVar+rs63750729,HEMOGLOBIN_ANTALYA+ClinVar+rs63750729
.	11:5227005-5227005	A	ENSG00000244734	ENST00000633227.1	Transcript	missense_variant,NMD_transcript_variant	67	17	6	P/L	cCt/cTt	rs34769005,CM112038,CM840028,COSV100092763,COSV58943287	IMPACT=MODERATE;SYMBOL=HBB;BIOTYPE=nonsense_mediated_decay;EXON=1/3;STRAND=-1;SYMBOL_SOURCE=HGNC;HGNC_ID=HGNC:4827;TSL=3;SIFT=deleterious_low_confidence(0.01);PolyPhen=benign(0.023);SOMATIC=0,0,0,1,1;PHENO=1,1,1,1,1;PUBMED=6548451;PHENOTYPES=HEMOGLOBIN_WARWICKSHIRE+ClinVar+rs34769005,beta_Thalassemia+ClinVar+rs63750729,HEMOGLOBIN_ANTALYA+ClinVar+rs63750729
.	11:5227005-5227005	C	ENSG00000244734	ENST00000633227.1	Transcript	missense_variant,NMD_transcript_variant	67	17	6	P/R	cCt/cGt	rs34769005,CM112038,CM840028,COSV100092763,COSV58943287	IMPACT=MODERATE;SYMBOL=HBB;BIOTYPE=nonsense_mediated_decay;EXON=1/3;STRAND=-1;SYMBOL_SOURCE=HGNC;HGNC_ID=HGNC:4827;TSL=3;SIFT=deleterious_low_confidence(0.01);PolyPhen=benign(0.048);CLIN_SIG=other;SOMATIC=0,0,0,1,1;PHENO=1,1,1,1,1;PUBMED=6548451;PHENOTYPES=HEMOGLOBIN_WARWICKSHIRE+ClinVar+rs34769005,beta_Thalassemia+ClinVar+rs63750729,HEMOGLOBIN_ANTALYA+ClinVar+rs63750729
.	11:5227005-5227005	T	ENSG00000244734	ENST00000633227.1	Transcript	missense_variant,NMD_transcript_variant	67	17	6	P/H	cCt/cAt	rs34769005,CM112038,CM840028,COSV100092763,COSV58943287	IMPACT=MODERATE;SYMBOL=HBB;BIOTYPE=nonsense_mediated_decay;EXON=1/3;STRAND=-1;SYMBOL_SOURCE=HGNC;HGNC_ID=HGNC:4827;TSL=3;SIFT=deleterious_low_confidence(0);PolyPhen=benign(0.247);SOMATIC=0,0,0,1,1;PHENO=1,1,1,1,1;PUBMED=6548451;PHENOTYPES=HEMOGLOBIN_WARWICKSHIRE+ClinVar+rs34769005,beta_Thalassemia+ClinVar+rs63750729,HEMOGLOBIN_ANTALYA+ClinVar+rs63750729
.	11:5227005-5227005	A	ENSG00000285498	ENST00000644706.1	Transcript	upstream_gene_variant	-	-	-	-	-	rs34769005,CM112038,CM840028,COSV100092763,COSV58943287	IMPACT=MODIFIER;BIOTYPE=TEC;DISTANCE=1544;STRAND=-1;SOMATIC=0,0,0,1,1;PHENO=1,1,1,1,1;PUBMED=6548451;PHENOTYPES=HEMOGLOBIN_WARWICKSHIRE+ClinVar+rs34769005,beta_Thalassemia+ClinVar+rs63750729,HEMOGLOBIN_ANTALYA+ClinVar+rs63750729
.	11:5227005-5227005	C	ENSG00000285498	ENST00000644706.1	Transcript	upstream_gene_variant	-	-	-	-	-	rs34769005,CM112038,CM840028,COSV100092763,COSV58943287	IMPACT=MODIFIER;BIOTYPE=TEC;DISTANCE=1544;STRAND=-1;CLIN_SIG=other;SOMATIC=0,0,0,1,1;PHENO=1,1,1,1,1;PUBMED=6548451;PHENOTYPES=HEMOGLOBIN_WARWICKSHIRE+ClinVar+rs34769005,beta_Thalassemia+ClinVar+rs63750729,HEMOGLOBIN_ANTALYA+ClinVar+rs63750729
.	11:5227005-5227005	T	ENSG00000285498	ENST00000644706.1	Transcript	upstream_gene_variant	-	-	-	-	-	rs34769005,CM112038,CM840028,COSV100092763,COSV58943287	IMPACT=MODIFIER;BIOTYPE=TEC;DISTANCE=1544;STRAND=-1;SOMATIC=0,0,0,1,1;PHENO=1,1,1,1,1;PUBMED=6548451;PHENOTYPES=HEMOGLOBIN_WARWICKSHIRE+ClinVar+rs34769005,beta_Thalassemia+ClinVar+rs63750729,HEMOGLOBIN_ANTALYA+ClinVar+rs63750729
.	11:5227005-5227005	A	ENSG00000244734	ENST00000647020.1	Transcript	missense_variant	193	17	6	P/L	cCt/cTt	rs34769005,CM112038,CM840028,COSV100092763,COSV58943287	IMPACT=MODERATE;SYMBOL=HBB;BIOTYPE=protein_coding;EXON=1/3;STRAND=-1;SYMBOL_SOURCE=HGNC;HGNC_ID=HGNC:4827;APPRIS=P1;SIFT=tolerated(0.16);PolyPhen=benign(0.038);SOMATIC=0,0,0,1,1;PHENO=1,1,1,1,1;PUBMED=6548451;PHENOTYPES=HEMOGLOBIN_WARWICKSHIRE+ClinVar+rs34769005,beta_Thalassemia+ClinVar+rs63750729,HEMOGLOBIN_ANTALYA+ClinVar+rs63750729
.	11:5227005-5227005	C	ENSG00000244734	ENST00000647020.1	Transcript	missense_variant	193	17	6	P/R	cCt/cGt	rs34769005,CM112038,CM840028,COSV100092763,COSV58943287	IMPACT=MODERATE;SYMBOL=HBB;BIOTYPE=protein_coding;EXON=1/3;STRAND=-1;SYMBOL_SOURCE=HGNC;HGNC_ID=HGNC:4827;APPRIS=P1;SIFT=tolerated(0.28);PolyPhen=benign(0.097);CLIN_SIG=other;SOMATIC=0,0,0,1,1;PHENO=1,1,1,1,1;PUBMED=6548451;PHENOTYPES=HEMOGLOBIN_WARWICKSHIRE+ClinVar+rs34769005,beta_Thalassemia+ClinVar+rs63750729,HEMOGLOBIN_ANTALYA+ClinVar+rs63750729
.	11:5227005-5227005	T	ENSG00000244734	ENST00000647020.1	Transcript	missense_variant	193	17	6	P/H	cCt/cAt	rs34769005,CM112038,CM840028,COSV100092763,COSV58943287	IMPACT=MODERATE;SYMBOL=HBB;BIOTYPE=protein_coding;EXON=1/3;STRAND=-1;SYMBOL_SOURCE=HGNC;HGNC_ID=HGNC:4827;APPRIS=P1;SIFT=tolerated(0.07);PolyPhen=benign(0.311);SOMATIC=0,0,0,1,1;PHENO=1,1,1,1,1;PUBMED=6548451;PHENOTYPES=HEMOGLOBIN_WARWICKSHIRE+ClinVar+rs34769005,beta_Thalassemia+ClinVar+rs63750729,HEMOGLOBIN_ANTALYA+ClinVar+rs63750729
.	11:5227005-5227005	A	-	ENSR00000952768	RegulatoryFeature	regulatory_region_variant	-	-	-	-	-	rs34769005,CM112038,CM840028,COSV100092763,COSV58943287	IMPACT=MODIFIER;BIOTYPE=promoter_flanking_region;SOMATIC=0,0,0,1,1;PHENO=1,1,1,1,1;PUBMED=6548451;PHENOTYPES=HEMOGLOBIN_WARWICKSHIRE+ClinVar+rs34769005,beta_Thalassemia+ClinVar+rs63750729,HEMOGLOBIN_ANTALYA+ClinVar+rs63750729
.	11:5227005-5227005	C	-	ENSR00000952768	RegulatoryFeature	regulatory_region_variant	-	-	-	-	-	rs34769005,CM112038,CM840028,COSV100092763,COSV58943287	IMPACT=MODIFIER;BIOTYPE=promoter_flanking_region;CLIN_SIG=other;SOMATIC=0,0,0,1,1;PHENO=1,1,1,1,1;PUBMED=6548451;PHENOTYPES=HEMOGLOBIN_WARWICKSHIRE+ClinVar+rs34769005,beta_Thalassemia+ClinVar+rs63750729,HEMOGLOBIN_ANTALYA+ClinVar+rs63750729
.	11:5227005-5227005	T	-	ENSR00000952768	RegulatoryFeature	regulatory_region_variant	-	-	-	-	-	rs34769005,CM112038,CM840028,COSV100092763,COSV58943287	IMPACT=MODIFIER;BIOTYPE=promoter_flanking_region;SOMATIC=0,0,0,1,1;PHENO=1,1,1,1,1;PUBMED=6548451;PHENOTYPES=HEMOGLOBIN_WARWICKSHIRE+ClinVar+rs34769005,beta_Thalassemia+ClinVar+rs63750729,HEMOGLOBIN_ANTALYA+ClinVar+rs63750729
.	11:5227008-5227014	ACTTCTCCTCAGGCAGACTTCACCTCAG	ENSG00000244734	ENST00000335295.4	Transcript	stop_gained,frameshift_variant	58-63	8-13	3-5	HLT/PEVKSA*GEVX	cATCTGAct/cCTGAGGTGAAGTCTGCCTGAGGAGAAGTct	rs63750407	IMPACT=HIGH;SYMBOL=HBB;BIOTYPE=protein_coding;EXON=1/3;STRAND=-1;SYMBOL_SOURCE=HGNC;HGNC_ID=HGNC:4827;MANE_SELECT=NM_000518.5;TSL=1;APPRIS=P1;PHENOTYPES=ClinVar:_phenotype_not_specified+ClinVar+rs1589893645,ClinVar:_phenotype_not_specified+ClinVar+rs63750720,beta_Thalassemia+ClinVar+rs34126315,ClinVar:_phenotype_not_specified+ClinVar+rs34126315,beta_Thalassemia+ClinVar+rs713040,ClinVar:_phenotype…
.	11:5227008-5227014	ACTTCTCCTCAGGCAGACTTCACCTCAG	ENSG00000244734	ENST00000380315.2	Transcript	stop_gained,frameshift_variant	238-243	8-13	3-5	HLT/PEVKSA*GEVX	cATCTGAct/cCTGAGGTGAAGTCTGCCTGAGGAGAAGTct	rs63750407	IMPACT=HIGH;SYMBOL=HBB;BIOTYPE=protein_coding;EXON=3/4;STRAND=-1;FLAGS=cds_end_NF;SYMBOL_SOURCE=HGNC;HGNC_ID=HGNC:4827;TSL=5;PHENOTYPES=ClinVar:_phenotype_not_specified+ClinVar+rs1589893645,ClinVar:_phenotype_not_specified+ClinVar+rs63750720,beta_Thalassemia+ClinVar+rs34126315,ClinVar:_phenotype_not_specified+ClinVar+rs34126315,beta_Thalassemia+ClinVar+rs713040,ClinVar:_phenotype_not_specified+Cl…
.	11:5227008-5227014	ACTTCTCCTCAGGCAGACTTCACCTCAG	ENSG00000221031	ENST00000408104.1	Transcript	upstream_gene_variant	-	-	-	-	-	rs63750407	IMPACT=MODIFIER;BIOTYPE=ribozyme;DISTANCE=2370;STRAND=-1;PHENOTYPES=ClinVar:_phenotype_not_specified+ClinVar+rs1589893645,ClinVar:_phenotype_not_specified+ClinVar+rs63750720,beta_Thalassemia+ClinVar+rs34126315,ClinVar:_phenotype_not_specified+ClinVar+rs34126315,beta_Thalassemia+ClinVar+rs713040,ClinVar:_phenotype_not_specified+ClinVar+rs713040,FETAL_HEMOGLOBIN_QUANTITATIVE_TRAIT_LOCUS_1+ClinVar+r…
.	11:5227008-5227014	ACTTCTCCTCAGGCAGACTTCACCTCAG	ENSG00000244734	ENST00000475226.1	Transcript	upstream_gene_variant	-	-	-	-	-	rs63750407	IMPACT=MODIFIER;SYMBOL=HBB;BIOTYPE=retained_intron;DISTANCE=186;STRAND=-1;SYMBOL_SOURCE=HGNC;HGNC_ID=HGNC:4827;TSL=2;PHENOTYPES=ClinVar:_phenotype_not_specified+ClinVar+rs1589893645,ClinVar:_phenotype_not_specified+ClinVar+rs63750720,beta_Thalassemia+ClinVar+rs34126315,ClinVar:_phenotype_not_specified+ClinVar+rs34126315,beta_Thalassemia+ClinVar+rs713040,ClinVar:_phenotype_not_specified+ClinVar+rs…
.	11:5227008-5227014	ACTTCTCCTCAGGCAGACTTCACCTCAG	ENSG00000244734	ENST00000485743.1	Transcript	stop_gained,frameshift_variant	59-64	8-13	3-5	HLT/PEVKSA*GEVX	cATCTGAct/cCTGAGGTGAAGTCTGCCTGAGGAGAAGTct	rs63750407	IMPACT=HIGH;SYMBOL=HBB;BIOTYPE=protein_coding;EXON=1/2;STRAND=-1;SYMBOL_SOURCE=HGNC;HGNC_ID=HGNC:4827;TSL=1;PHENOTYPES=ClinVar:_phenotype_not_specified+ClinVar+rs1589893645,ClinVar:_phenotype_not_specified+ClinVar+rs63750720,beta_Thalassemia+ClinVar+rs34126315,ClinVar:_phenotype_not_specified+ClinVar+rs34126315,beta_Thalassemia+ClinVar+rs713040,ClinVar:_phenotype_not_specified+ClinVar+rs713040,FE…
.	11:5227008-5227014	ACTTCTCCTCAGGCAGACTTCACCTCAG	ENSG00000244734	ENST00000633227.1	Transcript	stop_gained,frameshift_variant,NMD_transcript_variant	58-63	8-13	3-5	HLT/PEVKSA*GEVX	cATCTGAct/cCTGAGGTGAAGTCTGCCTGAGGAGAAGTct	rs63750407	IMPACT=HIGH;SYMBOL=HBB;BIOTYPE=nonsense_mediated_decay;EXON=1/3;STRAND=-1;SYMBOL_SOURCE=HGNC;HGNC_ID=HGNC:4827;TSL=3;PHENOTYPES=ClinVar:_phenotype_not_specified+ClinVar+rs1589893645,ClinVar:_phenotype_not_specified+ClinVar+rs63750720,beta_Thalassemia+ClinVar+rs34126315,ClinVar:_phenotype_not_specified+ClinVar+rs34126315,beta_Thalassemia+ClinVar+rs713040,ClinVar:_phenotype_not_specified+ClinVar+rs…
.	11:5227008-5227014	ACTTCTCCTCAGGCAGACTTCACCTCAG	ENSG00000285498	ENST00000644706.1	Transcript	upstream_gene_variant	-	-	-	-	-	rs63750407	IMPACT=MODIFIER;BIOTYPE=TEC;DISTANCE=1548;STRAND=-1;PHENOTYPES=ClinVar:_phenotype_not_specified+ClinVar+rs1589893645,ClinVar:_phenotype_not_specified+ClinVar+rs63750720,beta_Thalassemia+ClinVar+rs34126315,ClinVar:_phenotype_not_specified+ClinVar+rs34126315,beta_Thalassemia+ClinVar+rs713040,ClinVar:_phenotype_not_specified+ClinVar+rs713040,FETAL_HEMOGLOBIN_QUANTITATIVE_TRAIT_LOCUS_1+ClinVar+rs7130…
.	11:5227008-5227014	ACTTCTCCTCAGGCAGACTTCACCTCAG	ENSG00000244734	ENST00000647020.1	Transcript	stop_gained,frameshift_variant	184-189	8-13	3-5	HLT/PEVKSA*GEVX	cATCTGAct/cCTGAGGTGAAGTCTGCCTGAGGAGAAGTct	rs63750407	IMPACT=HIGH;SYMBOL=HBB;BIOTYPE=protein_coding;EXON=1/3;STRAND=-1;SYMBOL_SOURCE=HGNC;HGNC_ID=HGNC:4827;APPRIS=P1;PHENOTYPES=ClinVar:_phenotype_not_specified+ClinVar+rs1589893645,ClinVar:_phenotype_not_specified+ClinVar+rs63750720,beta_Thalassemia+ClinVar+rs34126315,ClinVar:_phenotype_not_specified+ClinVar+rs34126315,beta_Thalassemia+ClinVar+rs713040,ClinVar:_phenotype_not_specified+ClinVar+rs71304…
.	11:5227008-5227014	ACTTCTCCTCAGGCAGACTTCACCTCAG	-	ENSR00000952768	RegulatoryFeature	regulatory_region_variant	-	-	-	-	-	rs63750407	IMPACT=MODIFIER;BIOTYPE=promoter_flanking_region;PHENOTYPES=ClinVar:_phenotype_not_specified+ClinVar+rs1589893645,ClinVar:_phenotype_not_specified+ClinVar+rs63750720,beta_Thalassemia+ClinVar+rs34126315,ClinVar:_phenotype_not_specified+ClinVar+rs34126315,beta_Thalassemia+ClinVar+rs713040,ClinVar:_phenotype_not_specified+ClinVar+rs713040,FETAL_HEMOGLOBIN_QUANTITATIVE_TRAIT_LOCUS_1+ClinVar+rs713040,…
.	11:5227009-5227009	G	ENSG00000244734	ENST00000335295.4	Transcript	missense_variant	63	13	5	T/P	Act/Cct	rs281864509	IMPACT=MODERATE;SYMBOL=HBB;BIOTYPE=protein_coding;EXON=1/3;STRAND=-1;SYMBOL_SOURCE=HGNC;HGNC_ID=HGNC:4827;MANE_SELECT=NM_000518.5;TSL=1;APPRIS=P1;SIFT=deleterious(0.01);PolyPhen=possibly_damaging(0.649)
.	11:5227009-5227009	G	ENSG00000244734	ENST00000380315.2	Transcript	missense_variant	243	13	5	T/P	Act/Cct	rs281864509	IMPACT=MODERATE;SYMBOL=HBB;BIOTYPE=protein_coding;EXON=3/4;STRAND=-1;FLAGS=cds_end_NF;SYMBOL_SOURCE=HGNC;HGNC_ID=HGNC:4827;TSL=5;SIFT=deleterious(0.01);PolyPhen=possibly_damaging(0.649)
.	11:5227009-5227009	G	ENSG00000221031	ENST00000408104.1	Transcript	upstream_gene_variant	-	-	-	-	-	rs281864509	IMPACT=MODIFIER;BIOTYPE=ribozyme;DISTANCE=2370;STRAND=-1
.	11:5227009-5227009	G	ENSG00000244734	ENST00000475226.1	Transcript	upstream_gene_variant	-	-	-	-	-	rs281864509	IMPACT=MODIFIER;SYMBOL=HBB;BIOTYPE=retained_intron;DISTANCE=186;STRAND=-1;SYMBOL_SOURCE=HGNC;HGNC_ID=HGNC:4827;TSL=2
.	11:5227009-5227009	G	ENSG00000244734	ENST00000485743.1	Transcript	missense_variant	64	13	5	T/P	Act/Cct	rs281864509	IMPACT=MODERATE;SYMBOL=HBB;BIOTYPE=protein_coding;EXON=1/2;STRAND=-1;SYMBOL_SOURCE=HGNC;HGNC_ID=HGNC:4827;TSL=1;SIFT=deleterious(0.01);PolyPhen=possibly_damaging(0.605)
.	11:5227009-5227009	G	ENSG00000244734	ENST00000633227.1	Transcript	missense_variant,NMD_transcript_variant	63	13	5	T/P	Act/Cct	rs281864509	IMPACT=MODERATE;SYMBOL=HBB;BIOTYPE=nonsense_mediated_decay;EXON=1/3;STRAND=-1;SYMBOL_SOURCE=HGNC;HGNC_ID=HGNC:4827;TSL=3;SIFT=deleterious_low_confidence(0);PolyPhen=possibly_damaging(0.696)
.	11:5227009-5227009	G	ENSG00000285498	ENST00000644706.1	Transcript	upstream_gene_variant	-	-	-	-	-	rs281864509	IMPACT=MODIFIER;BIOTYPE=TEC;DISTANCE=1548;STRAND=-1
.	11:5227009-5227009	G	ENSG00000244734	ENST00000647020.1	Transcript	missense_variant	189	13	5	T/P	Act/Cct	rs281864509	IMPACT=MODERATE;SYMBOL=HBB;BIOTYPE=protein_coding;EXON=1/3;STRAND=-1;SYMBOL_SOURCE=HGNC;HGNC_ID=HGNC:4827;APPRIS=P1;SIFT=deleterious(0.01);PolyPhen=possibly_damaging(0.649)
.	11:5227009-5227009	G	-	ENSR00000952768	RegulatoryFeature	regulatory_region_variant	-	-	-	-	-	rs281864509	IMPACT=MODIFIER;BIOTYPE=promoter_flanking_region
.	11:5227010-5227010	G	ENSG00000244734	ENST00000335295.4	Transcript	synonymous_variant	62	12	4	L	ctG/ctC	rs1589893645	IMPACT=LOW;SYMBOL=HBB;BIOTYPE=protein_coding;EXON=1/3;STRAND=-1;SYMBOL_SOURCE=HGNC;HGNC_ID=HGNC:4827;MANE_SELECT=NM_000518.5;TSL=1;APPRIS=P1;CLIN_SIG=likely_benign;PHENO=1
.	11:5227010-5227010	G	ENSG00000244734	ENST00000380315.2	Transcript	synonymous_variant	242	12	4	L	ctG/ctC	rs1589893645	IMPACT=LOW;SYMBOL=HBB;BIOTYPE=protein_coding;EXON=3/4;STRAND=-1;FLAGS=cds_end_NF;SYMBOL_SOURCE=HGNC;HGNC_ID=HGNC:4827;TSL=5;CLIN_SIG=likely_benign;PHENO=1
.	11:5227010-5227010	G	ENSG00000221031	ENST00000408104.1	Transcript	upstream_gene_variant	-	-	-	-	-	rs1589893645	IMPACT=MODIFIER;BIOTYPE=ribozyme;DISTANCE=2371;STRAND=-1;CLIN_SIG=likely_benign;PHENO=1
.	11:5227010-5227010	G	ENSG00000244734	ENST00000475226.1	Transcript	upstream_gene_variant	-	-	-	-	-	rs1589893645	IMPACT=MODIFIER;SYMBOL=HBB;BIOTYPE=retained_intron;DISTANCE=187;STRAND=-1;SYMBOL_SOURCE=HGNC;HGNC_ID=HGNC:4827;TSL=2;CLIN_SIG=likely_benign;PHENO=1
.	11:5227010-5227010	G	ENSG00000244734	ENST00000485743.1	Transcript	synonymous_variant	63	12	4	L	ctG/ctC	rs1589893645	IMPACT=LOW;SYMBOL=HBB;BIOTYPE=protein_coding;EXON=1/2;STRAND=-1;SYMBOL_SOURCE=HGNC;HGNC_ID=HGNC:4827;TSL=1;CLIN_SIG=likely_benign;PHENO=1
.	11:5227010-5227010	G	ENSG00000244734	ENST00000633227.1	Transcript	synonymous_variant,NMD_transcript_variant	62	12	4	L	ctG/ctC	rs1589893645	IMPACT=LOW;SYMBOL=HBB;BIOTYPE=nonsense_mediated_decay;EXON=1/3;STRAND=-1;SYMBOL_SOURCE=HGNC;HGNC_ID=HGNC:4827;TSL=3;CLIN_SIG=likely_benign;PHENO=1
.	11:5227010-5227010	G	ENSG00000285498	ENST00000644706.1	Transcript	upstream_gene_variant	-	-	-	-	-	rs1589893645	IMPACT=MODIFIER;BIOTYPE=TEC;DISTANCE=1549;STRAND=-1;CLIN_SIG=likely_benign;PHENO=1
.	11:5227010-5227010	G	ENSG00000244734	ENST00000647020.1	Transcript	synonymous_variant	188	12	4	L	ctG/ctC	rs1589893645	IMPACT=LOW;SYMBOL=HBB;BIOTYPE=protein_coding;EXON=1/3;STRAND=-1;SYMBOL_SOURCE=HGNC;HGNC_ID=HGNC:4827;APPRIS=P1;CLIN_SIG=likely_benign;PHENO=1
.	11:5227010-5227010	G	-	ENSR00000952768	RegulatoryFeature	regulatory_region_variant	-	-	-	-	-	rs1589893645	IMPACT=MODIFIER;BIOTYPE=promoter_flanking_region;CLIN_SIG=likely_benign;PHENO=1
.	11:5227011-5227011	G	ENSG00000244734	ENST00000335295.4	Transcript	missense_variant	61	11	4	L/P	cTg/cCg	rs63750720,CM099516	IMPACT=MODERATE;SYMBOL=HBB;BIOTYPE=protein_coding;EXON=1/3;STRAND=-1;SYMBOL_SOURCE=HGNC;HGNC_ID=HGNC:4827;MANE_SELECT=NM_000518.5;TSL=1;APPRIS=P1;SIFT=deleterious(0);PolyPhen=benign(0.203);PHENO=1,1;PUBMED=25330532
.	11:5227011-5227011	T	ENSG00000244734	ENST00000335295.4	Transcript	missense_variant	61	11	4	L/Q	cTg/cAg	rs63750720,CM099516	IMPACT=MODERATE;SYMBOL=HBB;BIOTYPE=protein_coding;EXON=1/3;STRAND=-1;SYMBOL_SOURCE=HGNC;HGNC_ID=HGNC:4827;MANE_SELECT=NM_000518.5;TSL=1;APPRIS=P1;SIFT=deleterious(0);PolyPhen=possibly_damaging(0.885);CLIN_SIG=uncertain_significance;PHENO=1,1;PUBMED=25330532
.	11:5227011-5227011	G	ENSG00000244734	ENST00000380315.2	Transcript	missense_variant	241	11	4	L/P	cTg/cCg	rs63750720,CM099516	IMPACT=MODERATE;SYMBOL=HBB;BIOTYPE=protein_coding;EXON=3/4;STRAND=-1;FLAGS=cds_end_NF;SYMBOL_SOURCE=HGNC;HGNC_ID=HGNC:4827;TSL=5;SIFT=deleterious(0);PolyPhen=benign(0.203);PHENO=1,1;PUBMED=25330532
.	11:5227011-5227011	T	ENSG00000244734	ENST00000380315.2	Transcript	missense_variant	241	11	4	L/Q	cTg/cAg	rs63750720,CM099516	IMPACT=MODERATE;SYMBOL=HBB;BIOTYPE=protein_coding;EXON=3/4;STRAND=-1;FLAGS=cds_end_NF;SYMBOL_SOURCE=HGNC;HGNC_ID=HGNC:4827;TSL=5;SIFT=deleterious(0);PolyPhen=possibly_damaging(0.885);CLIN_SIG=uncertain_significance;PHENO=1,1;PUBMED=25330532
.	11:5227011-5227011	G	ENSG00000221031	ENST00000408104.1	Transcript	upstream_gene_variant	-	-	-	-	-	rs63750720,CM099516	IMPACT=MODIFIER;BIOTYPE=ribozyme;DISTANCE=2372;STRAND=-1;PHENO=1,1;PUBMED=25330532
.	11:5227011-5227011	T	ENSG00000221031	ENST00000408104.1	Transcript	upstream_gene_variant	-	-	-	-	-	rs63750720,CM099516	IMPACT=MODIFIER;BIOTYPE=ribozyme;DISTANCE=2372;STRAND=-1;CLIN_SIG=uncertain_significance;PHENO=1,1;PUBMED=25330532
.	11:5227011-5227011	G	ENSG00000244734	ENST00000475226.1	Transcript	upstream_gene_variant	-	-	-	-	-	rs63750720,CM099516	IMPACT=MODIFIER;SYMBOL=HBB;BIOTYPE=retained_intron;DISTANCE=188;STRAND=-1;SYMBOL_SOURCE=HGNC;HGNC_ID=HGNC:4827;TSL=2;PHENO=1,1;PUBMED=25330532
.	11:5227011-5227011	T	ENSG00000244734	ENST00000475226.1	Transcript	upstream_gene_variant	-	-	-	-	-	rs63750720,CM099516	IMPACT=MODIFIER;SYMBOL=HBB;BIOTYPE=retained_intron;DISTANCE=188;STRAND=-1;SYMBOL_SOURCE=HGNC;HGNC_ID=HGNC:4827;TSL=2;CLIN_SIG=uncertain_significance;PHENO=1,1;PUBMED=25330532
.	11:5227011-5227011	G	ENSG00000244734	ENST00000485743.1	Transcript	missense_variant	62	11	4	L/P	cTg/cCg	rs63750720,CM099516	IMPACT=MODERATE;SYMBOL=HBB;BIOTYPE=protein_coding;EXON=1/2;STRAND=-1;SYMBOL_SOURCE=HGNC;HGNC_ID=HGNC:4827;TSL=1;SIFT=deleterious(0);PolyPhen=probably_damaging(1);PHENO=1,1;PUBMED=25330532
.	11:5227011-5227011	T	ENSG00000244734	ENST00000485743.1	Transcript	missense_variant	62	11	4	L/Q	cTg/cAg	rs63750720,CM099516	IMPACT=MODERATE;SYMBOL=HBB;BIOTYPE=protein_coding;EXON=1/2;STRAND=-1;SYMBOL_SOURCE=HGNC;HGNC_ID=HGNC:4827;TSL=1;SIFT=deleterious(0);PolyPhen=probably_damaging(1);CLIN_SIG=uncertain_significance;PHENO=1,1;PUBMED=25330532
.	11:5227011-5227011	G	ENSG00000244734	ENST00000633227.1	Transcript	missense_variant,NMD_transcript_variant	61	11	4	L/P	cTg/cCg	rs63750720,CM099516	IMPACT=MODERATE;SYMBOL=HBB;BIOTYPE=nonsense_mediated_decay;EXON=1/3;STRAND=-1;SYMBOL_SOURCE=HGNC;HGNC_ID=HGNC:4827;TSL=3;SIFT=deleterious_low_confidence(0);PolyPhen=probably_damaging(0.939);PHENO=1,1;PUBMED=25330532
.	11:5227011-5227011	T	ENSG00000244734	ENST00000633227.1	Transcript	missense_variant,NMD_transcript_variant	61	11	4	L/Q	cTg/cAg	rs63750720,CM099516	IMPACT=MODERATE;SYMBOL=HBB;BIOTYPE=nonsense_mediated_decay;EXON=1/3;STRAND=-1;SYMBOL_SOURCE=HGNC;HGNC_ID=HGNC:4827;TSL=3;SIFT=deleterious_low_confidence(0);PolyPhen=probably_damaging(0.912);CLIN_SIG=uncertain_significance;PHENO=1,1;PUBMED=25330532
.	11:5227011-5227011	G	ENSG00000285498	ENST00000644706.1	Transcript	upstream_gene_variant	-	-	-	-	-	rs63750720,CM099516	IMPACT=MODIFIER;BIOTYPE=TEC;DISTANCE=1550;STRAND=-1;PHENO=1,1;PUBMED=25330532
.	11:5227011-5227011	T	ENSG00000285498	ENST00000644706.1	Transcript	upstream_gene_variant	-	-	-	-	-	rs63750720,CM099516	IMPACT=MODIFIER;BIOTYPE=TEC;DISTANCE=1550;STRAND=-1;CLIN_SIG=uncertain_significance;PHENO=1,1;PUBMED=25330532
.	11:5227011-5227011	G	ENSG00000244734	ENST00000647020.1	Transcript	missense_variant	187	11	4	L/P	cTg/cCg	rs63750720,CM099516	IMPACT=MODERATE;SYMBOL=HBB;BIOTYPE=protein_coding;EXON=1/3;STRAND=-1;SYMBOL_SOURCE=HGNC;HGNC_ID=HGNC:4827;APPRIS=P1;SIFT=deleterious(0);PolyPhen=benign(0.203);PHENO=1,1;PUBMED=25330532
.	11:5227011-5227011	T	ENSG00000244734	ENST00000647020.1	Transcript	missense_variant	187	11	4	L/Q	cTg/cAg	rs63750720,CM099516	IMPACT=MODERATE;SYMBOL=HBB;BIOTYPE=protein_coding;EXON=1/3;STRAND=-1;SYMBOL_SOURCE=HGNC;HGNC_ID=HGNC:4827;APPRIS=P1;SIFT=deleterious(0);PolyPhen=possibly_damaging(0.885);CLIN_SIG=uncertain_significance;PHENO=1,1;PUBMED=25330532
.	11:5227011-5227011	G	-	ENSR00000952768	RegulatoryFeature	regulatory_region_variant	-	-	-	-	-	rs63750720,CM099516	IMPACT=MODIFIER;BIOTYPE=promoter_flanking_region;PHENO=1,1;PUBMED=25330532
.	11:5227011-5227011	T	-	ENSR00000952768	RegulatoryFeature	regulatory_region_variant	-	-	-	-	-	rs63750720,CM099516	IMPACT=MODIFIER;BIOTYPE=promoter_flanking_region;CLIN_SIG=uncertain_significance;PHENO=1,1;PUBMED=25330532
.	11:5227012-5227012	A	ENSG00000244734	ENST00000335295.4	Transcript	synonymous_variant	60	10	4	L	Ctg/Ttg	rs34126315,CM034228,HM080112	IMPACT=LOW;SYMBOL=HBB;BIOTYPE=protein_coding;EXON=1/3;STRAND=-1;SYMBOL_SOURCE=HGNC;HGNC_ID=HGNC:4827;MANE_SELECT=NM_000518.5;TSL=1;APPRIS=P1;PHENO=1,1,1
.	11:5227012-5227012	C	ENSG00000244734	ENST00000335295.4	Transcript	missense_variant	60	10	4	L/V	Ctg/Gtg	rs34126315,CM034228,HM080112	IMPACT=MODERATE;SYMBOL=HBB;BIOTYPE=protein_coding;EXON=1/3;STRAND=-1;SYMBOL_SOURCE=HGNC;HGNC_ID=HGNC:4827;MANE_SELECT=NM_000518.5;TSL=1;APPRIS=P1;SIFT=deleterious(0.02);PolyPhen=benign(0.027);PHENO=1,1,1
.	11:5227012-5227012	T	ENSG00000244734	ENST00000335295.4	Transcript	missense_variant	60	10	4	L/M	Ctg/Atg	rs34126315,CM034228,HM080112	IMPACT=MODERATE;SYMBOL=HBB;BIOTYPE=protein_coding;EXON=1/3;STRAND=-1;SYMBOL_SOURCE=HGNC;HGNC_ID=HGNC:4827;MANE_SELECT=NM_000518.5;TSL=1;APPRIS=P1;SIFT=deleterious(0.03);PolyPhen=benign(0.267);CLIN_SIG=uncertain_significance;PHENO=1,1,1
.	11:5227012-5227012	A	ENSG00000244734	ENST00000380315.2	Transcript	synonymous_variant	240	10	4	L	Ctg/Ttg	rs34126315,CM034228,HM080112	IMPACT=LOW;SYMBOL=HBB;BIOTYPE=protein_coding;EXON=3/4;STRAND=-1;FLAGS=cds_end_NF;SYMBOL_SOURCE=HGNC;HGNC_ID=HGNC:4827;TSL=5;PHENO=1,1,1
.	11:5227012-5227012	C	ENSG00000244734	ENST00000380315.2	Transcript	missense_variant	240	10	4	L/V	Ctg/Gtg	rs34126315,CM034228,HM080112	IMPACT=MODERATE;SYMBOL=HBB;BIOTYPE=protein_coding;EXON=3/4;STRAND=-1;FLAGS=cds_end_NF;SYMBOL_SOURCE=HGNC;HGNC_ID=HGNC:4827;TSL=5;SIFT=deleterious(0.03);PolyPhen=benign(0.027);PHENO=1,1,1
.	11:5227012-5227012	T	ENSG00000244734	ENST00000380315.2	Transcript	missense_variant	240	10	4	L/M	Ctg/Atg	rs34126315,CM034228,HM080112	IMPACT=MODERATE;SYMBOL=HBB;BIOTYPE=protein_coding;EXON=3/4;STRAND=-1;FLAGS=cds_end_NF;SYMBOL_SOURCE=HGNC;HGNC_ID=HGNC:4827;TSL=5;SIFT=deleterious(0.03);PolyPhen=benign(0.267);CLIN_SIG=uncertain_significance;PHENO=1,1,1
.	11:5227012-5227012	A	ENSG00000221031	ENST00000408104.1	Transcript	upstream_gene_variant	-	-	-	-	-	rs34126315,CM034228,HM080112	IMPACT=MODIFIER;BIOTYPE=ribozyme;DISTANCE=2373;STRAND=-1;PHENO=1,1,1
.	11:5227012-5227012	C	ENSG00000221031	ENST00000408104.1	Transcript	upstream_gene_variant	-	-	-	-	-	rs34126315,CM034228,HM080112	IMPACT=MODIFIER;BIOTYPE=ribozyme;DISTANCE=2373;STRAND=-1;PHENO=1,1,1
.	11:5227012-5227012	T	ENSG00000221031	ENST00000408104.1	Transcript	upstream_gene_variant	-	-	-	-	-	rs34126315,CM034228,HM080112	IMPACT=MODIFIER;BIOTYPE=ribozyme;DISTANCE=2373;STRAND=-1;CLIN_SIG=uncertain_significance;PHENO=1,1,1
.	11:5227012-5227012	A	ENSG00000244734	ENST00000475226.1	Transcript	upstream_gene_variant	-	-	-	-	-	rs34126315,CM034228,HM080112	IMPACT=MODIFIER;SYMBOL=HBB;BIOTYPE=retained_intron;DISTANCE=189;STRAND=-1;SYMBOL_SOURCE=HGNC;HGNC_ID=HGNC:4827;TSL=2;PHENO=1,1,1
.	11:5227012-5227012	C	ENSG00000244734	ENST00000475226.1	Transcript	upstream_gene_variant	-	-	-	-	-	rs34126315,CM034228,HM080112	IMPACT=MODIFIER;SYMBOL=HBB;BIOTYPE=retained_intron;DISTANCE=189;STRAND=-1;SYMBOL_SOURCE=HGNC;HGNC_ID=HGNC:4827;TSL=2;PHENO=1,1,1
.	11:5227012-5227012	T	ENSG00000244734	ENST00000475226.1	Transcript	upstream_gene_variant	-	-	-	-	-	rs34126315,CM034228,HM080112	IMPACT=MODIFIER;SYMBOL=HBB;BIOTYPE=retained_intron;DISTANCE=189;STRAND=-1;SYMBOL_SOURCE=HGNC;HGNC_ID=HGNC:4827;TSL=2;CLIN_SIG=uncertain_significance;PHENO=1,1,1
.	11:5227012-5227012	A	ENSG00000244734	ENST00000485743.1	Transcript	synonymous_variant	61	10	4	L	Ctg/Ttg	rs34126315,CM034228,HM080112	IMPACT=LOW;SYMBOL=HBB;BIOTYPE=protein_coding;EXON=1/2;STRAND=-1;SYMBOL_SOURCE=HGNC;HGNC_ID=HGNC:4827;TSL=1;PHENO=1,1,1
.	11:5227012-5227012	C	ENSG00000244734	ENST00000485743.1	Transcript	missense_variant	61	10	4	L/V	Ctg/Gtg	rs34126315,CM034228,HM080112	IMPACT=MODERATE;SYMBOL=HBB;BIOTYPE=protein_coding;EXON=1/2;STRAND=-1;SYMBOL_SOURCE=HGNC;HGNC_ID=HGNC:4827;TSL=1;SIFT=deleterious(0.03);PolyPhen=probably_damaging(0.996);PHENO=1,1,1
.	11:5227012-5227012	T	ENSG00000244734	ENST00000485743.1	Transcript	missense_variant	61	10	4	L/M	Ctg/Atg	rs34126315,CM034228,HM080112	IMPACT=MODERATE;SYMBOL=HBB;BIOTYPE=protein_coding;EXON=1/2;STRAND=-1;SYMBOL_SOURCE=HGNC;HGNC_ID=HGNC:4827;TSL=1;SIFT=deleterious(0.03);PolyPhen=probably_damaging(1);CLIN_SIG=uncertain_significance;PHENO=1,1,1
.	11:5227012-5227012	A	ENSG00000244734	ENST00000633227.1	Transcript	synonymous_variant,NMD_transcript_variant	60	10	4	L	Ctg/Ttg	rs34126315,CM034228,HM080112	IMPACT=LOW;SYMBOL=HBB;BIOTYPE=nonsense_mediated_decay;EXON=1/3;STRAND=-1;SYMBOL_SOURCE=HGNC;HGNC_ID=HGNC:4827;TSL=3;PHENO=1,1,1
.	11:5227012-5227012	C	ENSG00000244734	ENST00000633227.1	Transcript	missense_variant,NMD_transcript_variant	60	10	4	L/V	Ctg/Gtg	rs34126315,CM034228,HM080112	IMPACT=MODERATE;SYMBOL=HBB;BIOTYPE=nonsense_mediated_decay;EXON=1/3;STRAND=-1;SYMBOL_SOURCE=HGNC;HGNC_ID=HGNC:4827;TSL=3;SIFT=deleterious_low_confidence(0.01);PolyPhen=possibly_damaging(0.453);PHENO=1,1,1
.	11:5227012-5227012	T	ENSG00000244734	ENST00000633227.1	Transcript	missense_variant,NMD_transcript_variant	60	10	4	L/M	Ctg/Atg	rs34126315,CM034228,HM080112	IMPACT=MODERATE;SYMBOL=HBB;BIOTYPE=nonsense_mediated_decay;EXON=1/3;STRAND=-1;SYMBOL_SOURCE=HGNC;HGNC_ID=HGNC:4827;TSL=3;SIFT=deleterious_low_confidence(0.03);PolyPhen=benign(0.243);CLIN_SIG=uncertain_significance;PHENO=1,1,1
.	11:5227012-5227012	A	ENSG00000285498	ENST00000644706.1	Transcript	upstream_gene_variant	-	-	-	-	-	rs34126315,CM034228,HM080112	IMPACT=MODIFIER;BIOTYPE=TEC;DISTANCE=1551;STRAND=-1;PHENO=1,1,1
.	11:5227012-5227012	C	ENSG00000285498	ENST00000644706.1	Transcript	upstream_gene_variant	-	-	-	-	-	rs34126315,CM034228,HM080112	IMPACT=MODIFIER;BIOTYPE=TEC;DISTANCE=1551;STRAND=-1;PHENO=1,1,1
.	11:5227012-5227012	T	ENSG00000285498	ENST00000644706.1	Transcript	upstream_gene_variant	-	-	-	-	-	rs34126315,CM034228,HM080112	IMPACT=MODIFIER;BIOTYPE=TEC;DISTANCE=1551;STRAND=-1;CLIN_SIG=uncertain_significance;PHENO=1,1,1
.	11:5227012-5227012	A	ENSG00000244734	ENST00000647020.1	Transcript	synonymous_variant	186	10	4	L	Ctg/Ttg	rs34126315,CM034228,HM080112	IMPACT=LOW;SYMBOL=HBB;BIOTYPE=protein_coding;EXON=1/3;STRAND=-1;SYMBOL_SOURCE=HGNC;HGNC_ID=HGNC:4827;APPRIS=P1;PHENO=1,1,1
.	11:5227012-5227012	C	ENSG00000244734	ENST00000647020.1	Transcript	missense_variant	186	10	4	L/V	Ctg/Gtg	rs34126315,CM034228,HM080112	IMPACT=MODERATE;SYMBOL=HBB;BIOTYPE=protein_coding;EXON=1/3;STRAND=-1;SYMBOL_SOURCE=HGNC;HGNC_ID=HGNC:4827;APPRIS=P1;SIFT=deleterious(0.02);PolyPhen=benign(0.027);PHENO=1,1,1
.	11:5227012-5227012	T	ENSG00000244734	ENST00000647020.1	Transcript	missense_variant	186	10	4	L/M	Ctg/Atg	rs34126315,CM034228,HM080112	IMPACT=MODERATE;SYMBOL=HBB;BIOTYPE=protein_coding;EXON=1/3;STRAND=-1;SYMBOL_SOURCE=HGNC;HGNC_ID=HGNC:4827;APPRIS=P1;SIFT=deleterious(0.03);PolyPhen=benign(0.267);CLIN_SIG=uncertain_significance;PHENO=1,1,1
.	11:5227012-5227012	A	-	ENSR00000952768	RegulatoryFeature	regulatory_region_variant	-	-	-	-	-	rs34126315,CM034228,HM080112	IMPACT=MODIFIER;BIOTYPE=promoter_flanking_region;PHENO=1,1,1
.	11:5227012-5227012	C	-	ENSR00000952768	RegulatoryFeature	regulatory_region_variant	-	-	-	-	-	rs34126315,CM034228,HM080112	IMPACT=MODIFIER;BIOTYPE=promoter_flanking_region;PHENO=1,1,1
.	11:5227012-5227012	T	-	ENSR00000952768	RegulatoryFeature	regulatory_region_variant	-	-	-	-	-	rs34126315,CM034228,HM080112	IMPACT=MODIFIER;BIOTYPE=promoter_flanking_region;CLIN_SIG=uncertain_significance;PHENO=1,1,1
.	11:5227013-5227014	-	ENSG00000244734	ENST00000335295.4	Transcript	frameshift_variant	58	8	3	H/X	cAt/ct	CD154646,CM099515,CM860010	IMPACT=HIGH;SYMBOL=HBB;BIOTYPE=protein_coding;EXON=1/3;STRAND=-1;SYMBOL_SOURCE=HGNC;HGNC_ID=HGNC:4827;MANE_SELECT=NM_000518.5;TSL=1;APPRIS=P1;PHENO=1,1,1
.	11:5227013-5227014	-	ENSG00000244734	ENST00000380315.2	Transcript	frameshift_variant	238	8	3	H/X	cAt/ct	CD154646,CM099515,CM860010	IMPACT=HIGH;SYMBOL=HBB;BIOTYPE=protein_coding;EXON=3/4;STRAND=-1;FLAGS=cds_end_NF;SYMBOL_SOURCE=HGNC;HGNC_ID=HGNC:4827;TSL=5;PHENO=1,1,1
.	11:5227013-5227014	-	ENSG00000221031	ENST00000408104.1	Transcript	upstream_gene_variant	-	-	-	-	-	CD154646,CM099515,CM860010	IMPACT=MODIFIER;BIOTYPE=ribozyme;DISTANCE=2375;STRAND=-1;PHENO=1,1,1
.	11:5227013-5227014	-	ENSG00000244734	ENST00000475226.1	Transcript	upstream_gene_variant	-	-	-	-	-	CD154646,CM099515,CM860010	IMPACT=MODIFIER;SYMBOL=HBB;BIOTYPE=retained_intron;DISTANCE=191;STRAND=-1;SYMBOL_SOURCE=HGNC;HGNC_ID=HGNC:4827;TSL=2;PHENO=1,1,1
.	11:5227013-5227014	-	ENSG00000244734	ENST00000485743.1	Transcript	frameshift_variant	59	8	3	H/X	cAt/ct	CD154646,CM099515,CM860010	IMPACT=HIGH;SYMBOL=HBB;BIOTYPE=protein_coding;EXON=1/2;STRAND=-1;SYMBOL_SOURCE=HGNC;HGNC_ID=HGNC:4827;TSL=1;PHENO=1,1,1
.	11:5227013-5227014	-	ENSG00000244734	ENST00000633227.1	Transcript	frameshift_variant,NMD_transcript_variant	58	8	3	H/X	cAt/ct	CD154646,CM099515,CM860010	IMPACT=HIGH;SYMBOL=HBB;BIOTYPE=nonsense_mediated_decay;EXON=1/3;STRAND=-1;SYMBOL_SOURCE=HGNC;HGNC_ID=HGNC:4827;TSL=3;PHENO=1,1,1
.	11:5227013-5227014	-	ENSG00000285498	ENST00000644706.1	Transcript	upstream_gene_variant	-	-	-	-	-	CD154646,CM099515,CM860010	IMPACT=MODIFIER;BIOTYPE=TEC;DISTANCE=1553;STRAND=-1;PHENO=1,1,1
.	11:5227013-5227014	-	ENSG00000244734	ENST00000647020.1	Transcript	frameshift_variant	184	8	3	H/X	cAt/ct	CD154646,CM099515,CM860010	IMPACT=HIGH;SYMBOL=HBB;BIOTYPE=protein_coding;EXON=1/3;STRAND=-1;SYMBOL_SOURCE=HGNC;HGNC_ID=HGNC:4827;APPRIS=P1;PHENO=1,1,1
.	11:5227013-5227014	-	-	ENSR00000952768	RegulatoryFeature	regulatory_region_variant	-	-	-	-	-	CD154646,CM099515,CM860010	IMPACT=MODIFIER;BIOTYPE=promoter_flanking_region;PHENO=1,1,1
.	11:5227015-5227016	-	ENSG00000244734	ENST00000335295.4	Transcript	frameshift_variant	56	6	2	V/X	gtG/gt	CD920863,COSV58941764	IMPACT=HIGH;SYMBOL=HBB;BIOTYPE=protein_coding;EXON=1/3;STRAND=-1;SYMBOL_SOURCE=HGNC;HGNC_ID=HGNC:4827;MANE_SELECT=NM_000518.5;TSL=1;APPRIS=P1;SOMATIC=0,1;PHENO=1,1;PHENOTYPES=ClinVar:_phenotype_not_specified+ClinVar+rs1349384278
.	11:5227015-5227016	-	ENSG00000244734	ENST00000380315.2	Transcript	frameshift_variant	236	6	2	V/X	gtG/gt	CD920863,COSV58941764	IMPACT=HIGH;SYMBOL=HBB;BIOTYPE=protein_coding;EXON=3/4;STRAND=-1;FLAGS=cds_end_NF;SYMBOL_SOURCE=HGNC;HGNC_ID=HGNC:4827;TSL=5;SOMATIC=0,1;PHENO=1,1;PHENOTYPES=ClinVar:_phenotype_not_specified+ClinVar+rs1349384278
.	11:5227015-5227016	-	ENSG00000221031	ENST00000408104.1	Transcript	upstream_gene_variant	-	-	-	-	-	CD920863,COSV58941764	IMPACT=MODIFIER;BIOTYPE=ribozyme;DISTANCE=2377;STRAND=-1;SOMATIC=0,1;PHENO=1,1;PHENOTYPES=ClinVar:_phenotype_not_specified+ClinVar+rs1349384278
.	11:5227015-5227016	-	ENSG00000244734	ENST00000475226.1	Transcript	upstream_gene_variant	-	-	-	-	-	CD920863,COSV58941764	IMPACT=MODIFIER;SYMBOL=HBB;BIOTYPE=retained_intron;DISTANCE=193;STRAND=-1;SYMBOL_SOURCE=HGNC;HGNC_ID=HGNC:4827;TSL=2;SOMATIC=0,1;PHENO=1,1;PHENOTYPES=ClinVar:_phenotype_not_specified+ClinVar+rs1349384278
.	11:5227015-5227016	-	ENSG00000244734	ENST00000485743.1	Transcript	frameshift_variant	57	6	2	V/X	gtG/gt	CD920863,COSV58941764	IMPACT=HIGH;SYMBOL=HBB;BIOTYPE=protein_coding;EXON=1/2;STRAND=-1;SYMBOL_SOURCE=HGNC;HGNC_ID=HGNC:4827;TSL=1;SOMATIC=0,1;PHENO=1,1;PHENOTYPES=ClinVar:_phenotype_not_specified+ClinVar+rs1349384278
.	11:5227015-5227016	-	ENSG00000244734	ENST00000633227.1	Transcript	frameshift_variant,NMD_transcript_variant	56	6	2	V/X	gtG/gt	CD920863,COSV58941764	IMPACT=HIGH;SYMBOL=HBB;BIOTYPE=nonsense_mediated_decay;EXON=1/3;STRAND=-1;SYMBOL_SOURCE=HGNC;HGNC_ID=HGNC:4827;TSL=3;SOMATIC=0,1;PHENO=1,1;PHENOTYPES=ClinVar:_phenotype_not_specified+ClinVar+rs1349384278
.	11:5227015-5227016	-	ENSG00000285498	ENST00000644706.1	Transcript	upstream_gene_variant	-	-	-	-	-	CD920863,COSV58941764	IMPACT=MODIFIER;BIOTYPE=TEC;DISTANCE=1555;STRAND=-1;SOMATIC=0,1;PHENO=1,1;PHENOTYPES=ClinVar:_phenotype_not_specified+ClinVar+rs1349384278
.	11:5227015-5227016	-	ENSG00000244734	ENST00000647020.1	Transcript	frameshift_variant	182	6	2	V/X	gtG/gt	CD920863,COSV58941764	IMPACT=HIGH;SYMBOL=HBB;BIOTYPE=protein_coding;EXON=1/3;STRAND=-1;SYMBOL_SOURCE=HGNC;HGNC_ID=HGNC:4827;APPRIS=P1;SOMATIC=0,1;PHENO=1,1;PHENOTYPES=ClinVar:_phenotype_not_specified+ClinVar+rs1349384278
.	11:5227015-5227016	-	-	ENSR00000952768	RegulatoryFeature	regulatory_region_variant	-	-	-	-	-	CD920863,COSV58941764	IMPACT=MODIFIER;BIOTYPE=promoter_flanking_region;SOMATIC=0,1;PHENO=1,1;PHENOTYPES=ClinVar:_phenotype_not_specified+ClinVar+rs1349384278
.	11:5227016-5227016	T	ENSG00000244734	ENST00000335295.4	Transcript	synonymous_variant	56	6	2	V	gtG/gtA	rs1349384278,CD920863,COSV58941764	IMPACT=LOW;SYMBOL=HBB;BIOTYPE=protein_coding;EXON=1/3;STRAND=-1;SYMBOL_SOURCE=HGNC;HGNC_ID=HGNC:4827;MANE_SELECT=NM_000518.5;TSL=1;APPRIS=P1;CLIN_SIG=likely_benign;SOMATIC=0,0,1;PHENO=1,1,1;PHENOTYPES=ClinVar:_phenotype_not_specified+ClinVar+rs1349384278
.	11:5227016-5227016	T	ENSG00000244734	ENST00000380315.2	Transcript	synonymous_variant	236	6	2	V	gtG/gtA	rs1349384278,CD920863,COSV58941764	IMPACT=LOW;SYMBOL=HBB;BIOTYPE=protein_coding;EXON=3/4;STRAND=-1;FLAGS=cds_end_NF;SYMBOL_SOURCE=HGNC;HGNC_ID=HGNC:4827;TSL=5;CLIN_SIG=likely_benign;SOMATIC=0,0,1;PHENO=1,1,1;PHENOTYPES=ClinVar:_phenotype_not_specified+ClinVar+rs1349384278
.	11:5227016-5227016	T	ENSG00000221031	ENST00000408104.1	Transcript	upstream_gene_variant	-	-	-	-	-	rs1349384278,CD920863,COSV58941764	IMPACT=MODIFIER;BIOTYPE=ribozyme;DISTANCE=2377;STRAND=-1;CLIN_SIG=likely_benign;SOMATIC=0,0,1;PHENO=1,1,1;PHENOTYPES=ClinVar:_phenotype_not_specified+ClinVar+rs1349384278
.	11:5227016-5227016	T	ENSG00000244734	ENST00000475226.1	Transcript	upstream_gene_variant	-	-	-	-	-	rs1349384278,CD920863,COSV58941764	IMPACT=MODIFIER;SYMBOL=HBB;BIOTYPE=retained_intron;DISTANCE=193;STRAND=-1;SYMBOL_SOURCE=HGNC;HGNC_ID=HGNC:4827;TSL=2;CLIN_SIG=likely_benign;SOMATIC=0,0,1;PHENO=1,1,1;PHENOTYPES=ClinVar:_phenotype_not_specified+ClinVar+rs1349384278
.	11:5227016-5227016	T	ENSG00000244734	ENST00000485743.1	Transcript	synonymous_variant	57	6	2	V	gtG/gtA	rs1349384278,CD920863,COSV58941764	IMPACT=LOW;SYMBOL=HBB;BIOTYPE=protein_coding;EXON=1/2;STRAND=-1;SYMBOL_SOURCE=HGNC;HGNC_ID=HGNC:4827;TSL=1;CLIN_SIG=likely_benign;SOMATIC=0,0,1;PHENO=1,1,1;PHENOTYPES=ClinVar:_phenotype_not_specified+ClinVar+rs1349384278
.	11:5227016-5227016	T	ENSG00000244734	ENST00000633227.1	Transcript	synonymous_variant,NMD_transcript_variant	56	6	2	V	gtG/gtA	rs1349384278,CD920863,COSV58941764	IMPACT=LOW;SYMBOL=HBB;BIOTYPE=nonsense_mediated_decay;EXON=1/3;STRAND=-1;SYMBOL_SOURCE=HGNC;HGNC_ID=HGNC:4827;TSL=3;CLIN_SIG=likely_benign;SOMATIC=0,0,1;PHENO=1,1,1;PHENOTYPES=ClinVar:_phenotype_not_specified+ClinVar+rs1349384278
.	11:5227016-5227016	T	ENSG00000285498	ENST00000644706.1	Transcript	upstream_gene_variant	-	-	-	-	-	rs1349384278,CD920863,COSV58941764	IMPACT=MODIFIER;BIOTYPE=TEC;DISTANCE=1555;STRAND=-1;CLIN_SIG=likely_benign;SOMATIC=0,0,1;PHENO=1,1,1;PHENOTYPES=ClinVar:_phenotype_not_specified+ClinVar+rs1349384278
.	11:5227016-5227016	T	ENSG00000244734	ENST00000647020.1	Transcript	synonymous_variant	182	6	2	V	gtG/gtA	rs1349384278,CD920863,COSV58941764	IMPACT=LOW;SYMBOL=HBB;BIOTYPE=protein_coding;EXON=1/3;STRAND=-1;SYMBOL_SOURCE=HGNC;HGNC_ID=HGNC:4827;APPRIS=P1;CLIN_SIG=likely_benign;SOMATIC=0,0,1;PHENO=1,1,1;PHENOTYPES=ClinVar:_phenotype_not_specified+ClinVar+rs1349384278
.	11:5227016-5227016	T	-	ENSR00000952768	RegulatoryFeature	regulatory_region_variant	-	-	-	-	-	rs1349384278,CD920863,COSV58941764	IMPACT=MODIFIER;BIOTYPE=promoter_flanking_region;CLIN_SIG=likely_benign;SOMATIC=0,0,1;PHENO=1,1,1;PHENOTYPES=ClinVar:_phenotype_not_specified+ClinVar+rs1349384278
.	11:5227017-5227018	-	ENSG00000244734	ENST00000335295.4	Transcript	frameshift_variant	54	4	2	V/X	Gtg/tg	rs63750475,CD951722,CM066572,CM078837,CM973761	IMPACT=HIGH;SYMBOL=HBB;BIOTYPE=protein_coding;EXON=1/3;STRAND=-1;SYMBOL_SOURCE=HGNC;HGNC_ID=HGNC:4827;MANE_SELECT=NM_000518.5;TSL=1;APPRIS=P1;CLIN_SIG=pathogenic;PHENO=1,1,1,1,1;PUBMED=6280057,1734721;PHENOTYPES=ClinVar:_phenotype_not_specified+ClinVar+rs33958358,HB_NIIGATA+ClinVar+rs33958358,HEMOGLOBIN_SOUTH_FLORIDA+ClinVar+rs33958358,beta_0_Thalassemia+ClinVar+rs63750475,beta_Thalassemia+ClinVa…
.	11:5227017-5227018	-	ENSG00000244734	ENST00000380315.2	Transcript	frameshift_variant	234	4	2	V/X	Gtg/tg	rs63750475,CD951722,CM066572,CM078837,CM973761	IMPACT=HIGH;SYMBOL=HBB;BIOTYPE=protein_coding;EXON=3/4;STRAND=-1;FLAGS=cds_end_NF;SYMBOL_SOURCE=HGNC;HGNC_ID=HGNC:4827;TSL=5;CLIN_SIG=pathogenic;PHENO=1,1,1,1,1;PUBMED=6280057,1734721;PHENOTYPES=ClinVar:_phenotype_not_specified+ClinVar+rs33958358,HB_NIIGATA+ClinVar+rs33958358,HEMOGLOBIN_SOUTH_FLORIDA+ClinVar+rs33958358,beta_0_Thalassemia+ClinVar+rs63750475,beta_Thalassemia+ClinVar+rs63750475
.	11:5227017-5227018	-	ENSG00000221031	ENST00000408104.1	Transcript	upstream_gene_variant	-	-	-	-	-	rs63750475,CD951722,CM066572,CM078837,CM973761	IMPACT=MODIFIER;BIOTYPE=ribozyme;DISTANCE=2379;STRAND=-1;CLIN_SIG=pathogenic;PHENO=1,1,1,1,1;PUBMED=6280057,1734721;PHENOTYPES=ClinVar:_phenotype_not_specified+ClinVar+rs33958358,HB_NIIGATA+ClinVar+rs33958358,HEMOGLOBIN_SOUTH_FLORIDA+ClinVar+rs33958358,beta_0_Thalassemia+ClinVar+rs63750475,beta_Thalassemia+ClinVar+rs63750475
.	11:5227017-5227018	-	ENSG00000244734	ENST00000475226.1	Transcript	upstream_gene_variant	-	-	-	-	-	rs63750475,CD951722,CM066572,CM078837,CM973761	IMPACT=MODIFIER;SYMBOL=HBB;BIOTYPE=retained_intron;DISTANCE=195;STRAND=-1;SYMBOL_SOURCE=HGNC;HGNC_ID=HGNC:4827;TSL=2;CLIN_SIG=pathogenic;PHENO=1,1,1,1,1;PUBMED=6280057,1734721;PHENOTYPES=ClinVar:_phenotype_not_specified+ClinVar+rs33958358,HB_NIIGATA+ClinVar+rs33958358,HEMOGLOBIN_SOUTH_FLORIDA+ClinVar+rs33958358,beta_0_Thalassemia+ClinVar+rs63750475,beta_Thalassemia+ClinVar+rs63750475
.	11:5227017-5227018	-	ENSG00000244734	ENST00000485743.1	Transcript	frameshift_variant	55	4	2	V/X	Gtg/tg	rs63750475,CD951722,CM066572,CM078837,CM973761	IMPACT=HIGH;SYMBOL=HBB;BIOTYPE=protein_coding;EXON=1/2;STRAND=-1;SYMBOL_SOURCE=HGNC;HGNC_ID=HGNC:4827;TSL=1;CLIN_SIG=pathogenic;PHENO=1,1,1,1,1;PUBMED=6280057,1734721;PHENOTYPES=ClinVar:_phenotype_not_specified+ClinVar+rs33958358,HB_NIIGATA+ClinVar+rs33958358,HEMOGLOBIN_SOUTH_FLORIDA+ClinVar+rs33958358,beta_0_Thalassemia+ClinVar+rs63750475,beta_Thalassemia+ClinVar+rs63750475
.	11:5227017-5227018	-	ENSG00000244734	ENST00000633227.1	Transcript	frameshift_variant,NMD_transcript_variant	54	4	2	V/X	Gtg/tg	rs63750475,CD951722,CM066572,CM078837,CM973761	IMPACT=HIGH;SYMBOL=HBB;BIOTYPE=nonsense_mediated_decay;EXON=1/3;STRAND=-1;SYMBOL_SOURCE=HGNC;HGNC_ID=HGNC:4827;TSL=3;CLIN_SIG=pathogenic;PHENO=1,1,1,1,1;PUBMED=6280057,1734721;PHENOTYPES=ClinVar:_phenotype_not_specified+ClinVar+rs33958358,HB_NIIGATA+ClinVar+rs33958358,HEMOGLOBIN_SOUTH_FLORIDA+ClinVar+rs33958358,beta_0_Thalassemia+ClinVar+rs63750475,beta_Thalassemia+ClinVar+rs63750475
.	11:5227017-5227018	-	ENSG00000285498	ENST00000644706.1	Transcript	upstream_gene_variant	-	-	-	-	-	rs63750475,CD951722,CM066572,CM078837,CM973761	IMPACT=MODIFIER;BIOTYPE=TEC;DISTANCE=1557;STRAND=-1;CLIN_SIG=pathogenic;PHENO=1,1,1,1,1;PUBMED=6280057,1734721;PHENOTYPES=ClinVar:_phenotype_not_specified+ClinVar+rs33958358,HB_NIIGATA+ClinVar+rs33958358,HEMOGLOBIN_SOUTH_FLORIDA+ClinVar+rs33958358,beta_0_Thalassemia+ClinVar+rs63750475,beta_Thalassemia+ClinVar+rs63750475
.	11:5227017-5227018	-	ENSG00000244734	ENST00000647020.1	Transcript	frameshift_variant	180	4	2	V/X	Gtg/tg	rs63750475,CD951722,CM066572,CM078837,CM973761	IMPACT=HIGH;SYMBOL=HBB;BIOTYPE=protein_coding;EXON=1/3;STRAND=-1;SYMBOL_SOURCE=HGNC;HGNC_ID=HGNC:4827;APPRIS=P1;CLIN_SIG=pathogenic;PHENO=1,1,1,1,1;PUBMED=6280057,1734721;PHENOTYPES=ClinVar:_phenotype_not_specified+ClinVar+rs33958358,HB_NIIGATA+ClinVar+rs33958358,HEMOGLOBIN_SOUTH_FLORIDA+ClinVar+rs33958358,beta_0_Thalassemia+ClinVar+rs63750475,beta_Thalassemia+ClinVar+rs63750475
.	11:5227017-5227018	-	-	ENSR00000952768	RegulatoryFeature	regulatory_region_variant	-	-	-	-	-	rs63750475,CD951722,CM066572,CM078837,CM973761	IMPACT=MODIFIER;BIOTYPE=promoter_flanking_region;CLIN_SIG=pathogenic;PHENO=1,1,1,1,1;PUBMED=6280057,1734721;PHENOTYPES=ClinVar:_phenotype_not_specified+ClinVar+rs33958358,HB_NIIGATA+ClinVar+rs33958358,HEMOGLOBIN_SOUTH_FLORIDA+ClinVar+rs33958358,beta_0_Thalassemia+ClinVar+rs63750475,beta_Thalassemia+ClinVar+rs63750475
